# Supplementary material for: Development of Salivary Cortisol Circadian Rhythm and Reference Intervals in Full-Term Infants
Source: PLoS One. 2015 Jun 18;10(6):e0129502. doi: 10.1371/journal.pone.0129502 (PMC4472813; doi:10.1371/journal.pone.0129502)
Supplement: S1 File — (XLSX) [file pone.0129502.s001.xlsx]

## Sheet: Orginal
LabID	Code	Ålder 0 month	Tid	Mean morning 0 month	3	LabID	Code	Ålder 0 month	Tid	Mean 10.00 0 month	3	LabID	Code	Ålder 0 month	Tid	Mean Evening 0 month	3	LabID	Code	Ålder 1 month	Tid	Evening/morning kvot month 0	Evening/morning kvot month 0	Mean morning 1 month	3	LabID	Code	Ålder 1 month	Tid	Mean 10.00 1 month	3	LabID	Code	Ålder 1 month	Tid	Mean Evening 1 month	3	LabID	Code	Ålder 2 month	Tid	Evening/morning kvot month 1	Evening/morning kvot month 1	Mean morning 2 month	3	LabID	Code	Ålder 2 month	Tid
3237	1	0	7	5.993		3235	1	0	10	3.973		3236	1	0	19	3.447	19	3878	1	1	7	0.575171	0.575171	5.2885		3879	1	1	10	3.326		3880	1	1	19	2.8495		4494	1	2	7	0.538811	0.538811	3.1735		4493	1	2	10
3241	3	0	7	13.309		3239	3	0	10	5.027	19	3243	3	0	19	12.246	19	4530	3	1	7	0.920129	0.920129	3.953	19	4526	3	1	10	1.105	19	4525	3	1	19	2.2975		3385	3	2	7	0.581204	0.581204	19.85	19	3387	3	2	10
1	4	0	7		21	3249	4	0	10	3.37		3250	4	0	19	9.0155		4514	4	1	7			5.3085		4513	4	1	10	1.3495		4510	4	1	19	1.3985		3358	4	2	7	0.263445	0.263445	13.181		3359	4	2	10
3254	5	0	7	10.7325		3255	5	0	10	7.1755		3256	5	0	19	4.2465		4506	5	1	7	0.395667	0.395667	10.1185		4505	5	1	10	6.254		4504	5	1	19	4.347		3382	5	2	7	0.429609	0.429609	15.7225		3383	5	2	10
3260	6	0	7	13.025		3261	6	0	10	12.579		3262	6	0	19	2.9955		4500	6	1	7	0.229981	0.229981	5.34		4499	6	1	10	2.4805		4498	6	1	19	0.9235		3376	6	2	7	0.17294	0.17294	1.3665		3377	6	2	10
4520	8	0	7	42.8		4519	8	0	10	4.673	19	4518	8	0	19	14.939		4488	8	1	7	0.349042	0.349042	11.058		4486	8	1	10	14.4865		4485	8	1	19	32.5835		4447	8	2	7	2.9466	2.9466	3.101		4454	8	2	10
3883	10	0	7	12.344	19	3884	10	0	10	4.982		3885	10	0	19	8.6275		3364	10	1	7	0.698923	0.698923	7.4385		3365	10	1	10	6.612		3366	10	1	19	2.0445		4281	10	2	7	0.274854	0.274854	1.411		4282	10	2	10
3352	11	0	7	2.99		3353	11	0	10	14.9845		3351	11	0	19	11.777	19	4450	11	1	7	3.9388	3.9388	2.1245		4449	11	1	10	5.3515		4448	11	1	19	4.677	19	4527	11	2	7	2.20146	2.20146	3.9925		4591	11	2	10
3367	12	0	7	5.25	19	3368	12	0	10	1.651	19	3372	12	0	19	2.6885		4442	12	1	7	0.512095	0.512095	5.558		4441	12	1	10	2.259		4440	12	1	19	3.762		4552	12	2	7	0.676862	0.676862	19.629		4570	12	2	10
4429	13	0	7	6.0065		4428	13	0	10	9.667		4427	13	0	19	10.371		4841	13	1	7	1.72663	1.72663	5.7165		4580	13	1	10	4.0845		4571	13	1	19	2.0685		3654	13	2	7	0.361847	0.361847	6.624		3655	13	2	10
5005	14	0	7	2.816		4578	14	0	10	2.721		4575	14	0	19	5.6915		4673	14	1	7	2.02113	2.02113	4.5635		4648	14	1	10	1.8935		4672	14	1	19	2.004	19	3599	14	2	7	0.439137	0.439137	12.122		3600	14	2	10
4996	15	0	7	8.3295		4872	15	0	10	7.684	19	4995	15	0	19	3.072	19	3648	15	1	7	0.36881	0.36881	6.494		3649	15	1	10	3.1665		3650	15	1	19	8.6215		3494	15	2	7	1.32761	1.32761	29.7775		3495	15	2	10
1	16	0	7			3637	16	0	10	4.6385		3638	16	0	19	7.009		3424	16	1	7			1.896		3425	16	1	10	3.432	19	3426	16	1	19	1.6075		3682	16	2	7	0.847838	0.847838	3.7495		3683	16	2	10
4643	17	0	7	6.3125		4644	17	0	10	3.283	19	4645	17	0	19	1.9355		3482	17	1	7	0.306614	0.306614	7.019		3483	17	1	10	4.3595		3484	17	1	19	3.1325		3663	17	2	7	0.446289	0.446289	7.5205		3664	17	2	10
3417	18	0	7	4.7305		3415	18	0	10	1.869	19	3419	18	0	19	1.329		3605	18	1	7	0.280943	0.280943	8.899		3606	18	1	10	2.8445		3607	18	1	19	2.551		4607	18	2	7	0.286661	0.286661	1.3225		4608	18	2	10
3411	19	0	7	2.2035		3412	19	0	10	3.667		3413	19	0	19	3.3665		4236	19	1	7	1.5278	1.5278	16.801	19	4239	19	1	10	10.014		4240	19	1	19	3.64		4618	19	2	7	0.216654	0.216654	5.599		4619	19	2	10
3741	20	0	7	4.34		3636	20	0	10	4.7575		3820	20	0	19	1.6645		4251	20	1	7	0.383525	0.383525	8.69		4252	20	1	10	5.585		4253	20	1	19	1.8175		4305	20	2	7	0.209148	0.209148	7.299		4306	20	2	10
1	21	0	7		21	3588	21	0	10	4.715	19	3587	21	0	19	2.434	19	3688	21	1	7			5.429		3689	21	1	10	4.8785		3690	21	1	19	1.8815		4336	21	2	7	0.346565	0.346565	9.517		4337	21	2	10
4233	22	0	7	1.276	19	1	22	0	10		21	4235	22	0	19	3.091	19	4366	22	1	7	2.42241	2.42241	9.537		4367	22	1	10	3.767		4368	22	1	19	19.0465		4543	22	2	7	1.99712	1.99712	10.1665		4545	22	2	10
3611	23	0	7	6.4335		3612	23	0	10	8.6155		3613	23	0	19	2.2435		3701	23	1	7	0.348722	0.348722	4.4705		3702	23	1	10	4.8415		3703	23	1	19	2.176		3726	23	2	7	0.486746	0.486746	3.634		3727	23	2	10
4601	24	0	7	2.4045		4602	24	0	10	4.562		4603	24	0	19	2.46		3871	24	1	7	1.02308	1.02308	5.4165		3872	24	1	10	6.832		3873	24	1	19	3.482		3545	24	2	7	0.642851	0.642851	8.854		3546	24	2	10
4553	25	0	7	4.97		1	25	0	10		21	1	25	0	19		21	5137	25	1	7			3.129	19	5140	25	1	10	8.1045		5141	25	1	19	9.8375		3960	25	2	7	3.14398	3.14398	4.29		3961	25	2	10
3732	26	0	7	5.082		3733	26	0	10	6.0915		3734	26	0	19	3.6715		5151	26	1	7	0.722452	0.722452	12.014		5152	26	1	10	6.906		5153	26	1	19	3.7155		5095	26	2	7	0.309264	0.309264	8.448		5096	26	2	10
1	27	0	7		21	4533	27	0	10	2.906		4534	27	0	19	1.5285		3581	27	1	7			11.344		3657	27	1	10	3.595		3580	27	1	19	1.163	19	5100	27	2	7	0.102521	0.102521	1.609	19	5098	27	2	10
5124	28	0	7	5.1555		5125	28	0	10	7.5875		5126	28	0	19	4.13		3909	28	1	7	0.801086	0.801086	12.9325		3910	28	1	10	6.055		3912	28	1	19	2.685		5105	28	2	7	0.207616	0.207616	9.5965		5106	28	2	10
5130	29	0	7	6.488		5128	29	0	10	16.06	19	5129	29	0	19	3.816	19	3213	29	1	7	0.588163	0.588163	6.387		3214	29	1	10	10.0395		3215	29	1	19	3.342		4023	29	2	7	0.52325	0.52325	13.2985		4024	29	2	10
8679	30	0	7	16.4465		8680	30	0	10	4.006	19	8681	30	0	19	5.328		3134	30	1	7	0.32396	0.32396	8.81		3110	30	1	10	4.823	19	3130	30	1	19	2.344	19	10026	30	2	7	0.266061	0.266061	3.231	19	10027	30	2	10
8436	31	0	7	5.6415		8437	31	0	10	4.219		8438	31	0	19	3.191		7798	31	1	7	0.56563	0.56563	5.5615		7799	31	1	10	4.0745		7800	31	1	19	1.5515		10087	31	2	7	0.278972	0.278972	3.426		10088	31	2	10
3128	32	0	7	5.63		3132	32	0	10	6.3205		3111	32	0	19	11.284		10067	32	1	7	2.00426	2.00426	4.262		10068	32	1	10	6.6715		10069	32	1	19	8.5695		8979	32	2	7	2.01068	2.01068	5.191		8980	32	2	10
4720	33	0	7	4.9045		4743	33	0	10	3.6215		4724	33	0	19	0.927		3863	33	1	7	0.18901	0.18901	4.993		3837	33	1	10	4.0395		3853	33	1	19	3.347		6418	33	2	7	0.670338	0.670338	6.9165		6410	33	2	10
4730	34	0	7	1.6295		4749	34	0	10	6.85		4722	34	0	19	1.874		4800	34	1	7	1.15005	1.15005	9.747	20	4806	34	1	10	6.765		4824	34	1	19	4.435		8007	34	2	7	0.455012	0.455012	6.4825		8008	34	2	10
4828	35	0	7	2.274		4818	35	0	10	3.7125		4823	35	0	19	1.899		8985	35	1	7	0.835092	0.835092	2.6995		9063	35	1	10	3.2925		9060	35	1	19	1.9255		8068	35	2	7	0.71328	0.71328	5.0105		8069	35	2	10
8325	36	0	7	3.1655		1	36	0	10		21	8326	36	0	19	3.855	19	3858	36	1	7	1.21782	1.21782	3.412		3866	36	1	10	4.4965		3862	36	1	19	2.039		3166	36	2	7	0.597597	0.597597	66.7045		3181	36	2	10
6435	38	0	7	39.1175		6448	38	0	10	21.81		6429	38	0	19	134.98	19	8023	38	1	7	3.45063	3.45063	15.4125		8024	38	1	10	4.46633		8025	38	1	19	8.8515		8398	38	2	7	0.574307	0.574307	4.536		8395	38	2	10
3311	39	0	7	6.548	19	1	39	0	10		21	3315	39	0	19	1.426	19	9417	39	1	7	0.217776	0.217776	4.777		9422	39	1	10	3.3855		9421	39	1	19	3.631	19	9381	39	2	7	0.7601	0.7601	31.147	19	9383	39	2	10
1	41	0	7		21	1	41	0	10		21	1	41	0	19		21	9399	41	1	7			6.6465		9434	41	1	10	10.969		9398	41	1	19	5.475		9330	41	2	7	0.823742	0.823742	4.7075		9319	41	2	10
3322	42	0	7	20.3735		1	42	0	10		21	3323	42	0	19	12.14	19	9401	42	1	7	0.595872	0.595872	4.151		9419	42	1	10	4.282		9433	42	1	19	1.238		9331	42	2	7	0.298241	0.298241	8.47		9323	42	2	10
9378	45	0	7	7.25		9370	45	0	10	5.056		9379	45	0	19	6.409		5043	45	1	7	0.884	0.884	1.691		5033	45	1	10	6.582		5046	45	1	19	3.178		8149	45	2	7	1.87936	1.87936	4.2785		8150	45	2	10
1	47	0	7		21	1	47	0	10		21	9000	47	0	19	2.8625		6461	47	1	7			21.53		6467	47	1	10	58.859	19	6659	47	1	19	20.9135		9661	47	2	7	0.971366	0.971366	18.393		9673	47	2	10
9003	48	0	7	9.998		9024	48	0	10	14.015		9030	48	0	19	5.5715		1	48	1	7	0.557261	0.557261		21	6454	48	1	10	5.9715		6482	48	1	19	1.4305		9658	48	2	7			7.586		9670	48	2	10
8545	51	0	7	7.726		1	51	0	10		21	8530	51	0	19	2.9205		9186	51	1	7	0.378009	0.378009	4.5305		9173	51	1	10	6.843	19	9180	51	1	19	1.019	19	8612	51	2	7	0.22492	0.22492	5.7795		8618	51	2	10
1	54	0	7		21	1	54	0	10		21	1	54	0	19		21	9182	54	1	7			7.211	19	8372	54	1	10	3.971	19	8408	54	1	19	2.814	19	8360	54	2	7	0.390237	0.390237	2.38		8355	54	2	10
9176	55	0	7	6.6895		9209	55	0	10	5.792	19	9178	55	0	19	4.873	19	9340	55	1	7	0.728455	0.728455	6.566		9389	55	1	10	6.377		9395	55	1	19	1.9175		9055	55	2	7	0.292035	0.292035	3.8375		9048	55	2	10
6456	56	0	7	3.466	19	6463	56	0	10	5.035	19	6455	56	0	19	2.6335		9341	56	1	7	0.75981	0.75981	6.528		9391	56	1	10	4.121		9392	56	1	19	20.2905		9046	56	2	7	3.10823	3.10823	4.77		9050	56	2	10
9200	57	0	7	2.678		1	57	0	10		21	9179	57	0	19	1.8405		9685	57	1	7	0.687267	0.687267	5.992	19	1	57	1	10		21	9659	57	1	19	1.351		6531	57	2	7	0.225467	0.225467	2.7805		6532	57	2	10
1	58	0	7		21	9387	58	0	10	10.7065		9339	58	0	19	2.226	19	8593	58	1	7			1.375		8603	58	1	10	6.2765		8590	58	1	19	6.8095		6519	58	2	7	4.95236	4.95236	6.2085		6520	58	2	10
6480	59	0	7	6.059		6457	59	0	10	20.63		6478	59	0	19	24.4635		8616	59	1	7	4.03755	4.03755	5.984		8595	59	1	10	1.1115		8589	59	1	19	1.122		6550	59	2	7	0.1875	0.1875	2.439		6551	59	2	10
9393	60	0	7	17.2365		9390	60	0	10	3.461	19	1	60	0	19		21	9058	60	1	7			3.92		9033	60	1	10	10.4165		9154	60	1	19	6.366		6364	60	2	7	1.62398	1.62398	6.6375		6365	60	2	10
1	62	0	7		21	9664	62	0	10	5.252	19	9668	62	0	19	4.02	19	9056	62	1	7			9.832	19	9054	62	1	10	10.094		1	62	1	19		21	6525	62	2	7			3.486		6526	62	2	10
8594	63	0	7	5.23		8622	63	0	10	7.102	19	8615	63	0	19	5.742	19	6563	63	1	7	1.0979	1.0979	2.728	19	6553	63	1	10	2.851		6554	63	1	19	2.816	19	6339	63	2	7	1.03226	1.03226	2.991	19	6342	63	2	10
8617	64	0	7	150	19	8626	64	0	10	60.692	19	1	64	0	19		21	6558	64	1	7			15.4505		6556	64	1	10	5.4365	19	6559	64	1	19	3.9135		3094	64	2	7	0.253293	0.253293	18.588	19	3070	64	2	10
8629	66	0	7	2.772		8602	66	0	10	3.027	19	8621	66	0	19	5.1295		6499	66	1	7	1.85047	1.85047	1.834		6497	66	1	10	6.442	19	6501	66	1	19	2.826		6329	66	2	7	1.54089	1.54089	20.319		6330	66	2	10
9034	67	0	7	3.497	19	1	67	0	10		21	1	67	0	19		21	6359	67	1	7			5.6815		6360	67	1	10	6.774	19	6361	67	1	19	3.4435		8357	67	2	7	0.60609	0.60609	10.763		8405	67	2	10
1	68	0	7		21	9037	68	0	10	5.896	19	9150	68	0	19	13.383		6333	68	1	7			5.775	19	6334	68	1	10	4.509	19	6338	68	1	19	0.965		8356	68	2	7	0.1671	0.1671	12.591		8354	68	2	10
8350	69	0	7	1.618	19	8364	69	0	10	6.72		8407	69	0	19	4.9625		8811	69	1	7	3.06706	3.06706	4.932		8816	69	1	10	3.5835		8786	69	1	19	3.7565		7926	69	2	7	0.761659	0.761659	16.1045		7927	69	2	10
1	70	0	7		21	1	70	0	10		21	1	70	0	19		21	8784	70	1	7			3.041	19	8807	70	1	10	2.9465	20	8781	70	1	19	6.478	19	7944	70	2	7	2.13022	2.13022	15.046		7945	70	2	10
8409	71	0	7	11.032		8373	71	0	10	15.3875		8370	71	0	19	4.3875		8181	71	1	7	0.397707	0.397707	15.6215		8204	71	1	10	4.108	19	8253	71	1	19	1.864		9468	71	2	7	0.119323	0.119323	16.6675		9454	71	2	10
3061	73	0	7	2.476		3083	73	0	10	3.348		3063	73	0	19	2.5955		8789	73	1	7	1.04826	1.04826	2.173	19	8802	73	1	10	2.403		8780	73	1	19	2.002		7932	73	2	7	0.921307	0.921307	6.4745		7933	73	2	10
1	74	0	7		21	1	74	0	10		21	1	74	0	19		21	8259	74	1	7			15.398		1	74	1	10		21	8192	74	1	19	19.062	19	2657	74	2	7	1.23795	1.23795	9.958	19	2659	74	2	10
1	75	0	7		21	1	75	0	10		21	1	75	0	19		21	6633	75	1	7			9.957		1	75	1	10		21	1	75	1	19		21	1	75	2	7				21	9503	75	2	10
9635	76	0	7	13.437		9643	76	0	10	3.7065		9632	76	0	19	4.5905		8185	76	1	7	0.341631	0.341631	9.4445		8255	76	1	10	18.1225		8201	76	1	19	2.368	19	9208	76	2	7	0.250728	0.250728	11.9845		9219	76	2	10
1	77	0	7		21	1	77	0	10		21	9645	77	0	19	1.559		6634	77	1	7			9.305	19	6637	77	1	10	3.3715		6638	77	1	19	1.559	19	8650	77	2	7	0.167544	0.167544	6.0095		8651	77	2	10
6808	78	0	7	7.3705		6647	78	0	10	3.576	19	6646	78	0	19	3.079	19	6641	78	1	7	0.417746	0.417746	21.907		6642	78	1	10	5.0375	20	6643	78	1	19	7.382	19	9350	78	2	7	0.33697	0.33697	5.8755		9351	78	2	10
9445	82	0	7	31.667		9460	82	0	10	11.7915		9458	82	0	19	42.35		4847	82	1	7	1.33735	1.33735	5.2555		4848	82	1	10	7.0815		4909	82	1	19	2.429		4984	82	2	7	0.462182	0.462182	4.4255		4985	82	2	10
9467	83	0	7	1.839	19	1	83	0	10		21	1	83	0	19		21	4988	83	1	7			2.663	19	1	83	1	10		21	1	83	1	19		21	4991	83	2	7			2.9845		4992	83	2	10
9607	84	0	7	2.569	19	1	84	0	10		21	9621	84	0	19	1.375	19	8655	84	1	7	0.535228	0.535228	2.079		8613	84	1	10	1.828	19	8654	84	1	19	1.559		3766	84	2	7	0.74988	0.74988	2.666		1	84	2	10
1	85	0	7		21	9210	85	0	10	4.164	19	1	85	0	19		21	4779	85	1	7			6.6145		4778	85	1	10	2.009		4780	85	1	19	3.1415		3754	85	2	7	0.474941	0.474941	17.8605		3755	85	2	10
4843	87	0	7	3.384	19	4840	87	0	10	6.109		4842	87	0	19	2.8865		4856	87	1	7	0.852985	0.852985	10.765		4854	87	1	10	6.6195		4855	87	1	19	2.163		4104	87	2	7	0.200929	0.200929	5		4102	87	2	10
1	88	0	7		21	1	88	0	10		21	1	88	0	19		21	4782	88	1	7			42.079	19	4783	88	1	10	30.491	19	4784	88	1	19	25.847		3774	88	2	7	0.614249	0.614249	3.684		3776	88	2	10
4868	91	0	7	25.306		4850	91	0	10	30.342		4849	91	0	19	15.003		4773	91	1	7	0.592863	0.592863	25.8925		4772	91	1	10	9.619		4774	91	1	19	27.5395		3749	91	2	7	1.06361	1.06361	17.1945		3752	91	2	10
4864	92	0	7	4.092		4863	92	0	10	11.3305		4862	92	0	19	3.006	19	4875	92	1	7	0.734604	0.734604	8.1965		4838	92	1	10	2.486		4877	92	1	19	2.196		3745	92	2	7	0.267919	0.267919	6.6295		3747	92	2	10
8217	94	0	7	3.9035		8222	94	0	10	6.9785		8218	94	0	19	4.1995	20	3797	94	1	7	1.07583	1.07583	2.406		3795	94	1	10	10.213	20	3798	94	1	19	2.587		8887	94	2	7	1.07523	1.07523	5.5225		8888	94	2	10
4874	95	0	7	5.352	19	4876	95	0	10	7.422	19	4873	95	0	19	2.596	19	4460	95	1	7	0.485052	0.485052	17.2695		4458	95	1	10	5.682	19	4459	95	1	19	3.841	19	1	95	2	7	0.222415	0.222415		21	1	95	2	10
1987	101	0	7	4.8025		1985	101	0	10	7.727		1986	101	0	19	1.82		1980	101	1	7	0.378969	0.378969	10.554		1982	101	1	10	2.0455		1984	101	1	19	8.1785		1996	101	2	7	0.774919	0.774919	10.959		2000	101	2	10
2213	102	0	7	1.792	19	2217	102	0	10	2.0705		1	102	0	19		21	2212	102	1	7			2.477	19	1	102	1	10		21	2215	102	1	19	4.2745		1	102	2	7	1.72568	1.72568		21	1	102	2	10
1134	103	0	7	4.9665		1137	103	0	10	3.4495		1135	103	0	19	1.4		1	103	1	7	0.281889	0.281889		21	1	103	1	10		21	1	103	1	19		21	1141	103	2	7			5.3915		1138	103	2	10
1	104	0	7		21	1	104	0	10		21	1113	104	0	19	6.482	19	1129	104	1	7			37.7425		1128	104	1	10	44.9295		1130	104	1	19	7.187		1125	104	2	7	0.190422	0.190422	12.542		1121	104	2	10
1912	105	0	7	7.878	19	1917	105	0	10	2.1925		1938	105	0	19	2.1545		1920	105	1	7	0.273483	0.273483	5.936		1923	105	1	10	1.599	19	1922	105	1	19	1.777		1916	105	2	7	0.29936	0.29936	10.9965		1913	105	2	10
2261	106	0	7	1.446		2265	106	0	10	2.4405		2266	106	0	19	2.137		2255	106	1	7	1.47787	1.47787	11.5905		2252	106	1	10	29.032		2262	106	1	19	6.541		2240	106	2	7	0.564341	0.564341	4.422		2239	106	2	10
1346	107	0	7	11.8565		1345	107	0	10	13.154		1347	107	0	19	31.379	19	1337	107	1	7	2.64657	2.64657	1.182		1342	107	1	10	11.2445		1338	107	1	19	3.9095		1285	107	2	7	3.30753	3.30753	8.2775		1334	107	2	10
598	108	0	7	2.166		593	108	0	10	4.127	19	596	108	0	19	1.3735		645	108	1	7	0.634118	0.634118	1.707	19	643	108	1	10	4.606		642	108	1	19	2.216	19	652	108	2	7	1.29818	1.29818	3.9125		649	108	2	10
2966	109	0	7	2.6455		2961	109	0	10	2.3355		2965	109	0	19	1.3185		2968	109	1	7	0.498393	0.498393	4.8855		2969	109	1	10	2.251		2971	109	1	19	4.489		2958	109	2	7	0.918841	0.918841	6.181		2955	109	2	10
2905	110	0	7	2.641	19	2907	110	0	10	2.904		1	110	0	19		21	2919	110	1	7			5.829		2904	110	1	10	5.613		2920	110	1	19	6.953		2909	110	2	7	1.19283	1.19283	3.8715		2893	110	2	10
2586	111	0	7	4.53		2574	111	0	10	1.656		2573	111	0	19	3.37		2578	111	1	7	0.743929	0.743929	6.142		2594	111	1	10	2.5875		2593	111	1	19	2.4165		2589	111	2	7	0.393439	0.393439	10.202		2588	111	2	10
423	112	0	7	11.809		426	112	0	10	13.559	19	424	112	0	19	5.1075		377	112	1	7	0.432509	0.432509	2.489	19	421	112	1	10	12.857	20	427	112	1	19	4.613	19	381	112	2	7	1.85335	1.85335	3.073	19	379	112	2	10
2665	113	0	7	6.337		2661	113	0	10	3.836		2664	113	0	19	4.749		2639	113	1	7	0.749408	0.749408	0.9375		2641	113	1	10	2.7195		2644	113	1	19	1.647		2647	113	2	7	1.7568	1.7568	10.8655		2649	113	2	10
796	114	0	7	150	19	795	114	0	10	17.157		1	114	0	19		21	805	114	1	7			4.042		806	114	1	10	5.0675		804	114	1	19	2.844		799	114	2	7	0.703612	0.703612	4.402		800	114	2	10
617	115	0	7	10.398	19	619	115	0	10	10.2825		622	115	0	19	8.756	19	615	115	1	7	0.842085	0.842085	5.9225		614	115	1	10	5.41	19	616	115	1	19	1.002	19	629	115	2	7	0.169185	0.169185	20.198		630	115	2	10
540	116	0	7	8.563		541	116	0	10	3.777		538	116	0	19	1.521		2759	116	1	7	0.177625	0.177625	4.707		2740	116	1	10	2.9175		2739	116	1	19	7.3805		2755	116	2	7	1.56798	1.56798	4.894		2752	116	2	10
1	117	0	7		21	1	117	0	10		21	1	117	0	19		21	827	117	1	7			4.21		829	117	1	10	1.562		845	117	1	19	0.9925		830	117	2	7	0.235748	0.235748	2.0915		832	117	2	10
678	118	0	7	2.455	19	676	118	0	10	1.515		674	118	0	19	8.533	19	667	118	1	7	3.47576	3.47576	2.739		671	118	1	10	2.6485		669	118	1	19	1.491		990	118	2	7	0.544359	0.544359	3.4725		991	118	2	10
2326	119	0	7	9.146	19	2327	119	0	10	4.808		2336	119	0	19	2.7775		2379	119	1	7	0.303685	0.303685	6.3575		2341	119	1	10	1.4025		2377	119	1	19	1.6955		2373	119	2	7	0.266693	0.266693	14.5435		2372	119	2	10
1791	120	0	7	1.499		1	120	0	10		21	1	120	0	19		21	1845	120	1	7			0.806	19	1846	120	1	10	3.34	19	1848	120	1	19	4.229	19	1841	120	2	7	5.2469	5.2469	8.558	19	1839	120	2	10
1413	121	0	7	10.2315		1415	121	0	10	4.0855		1411	121	0	19	14.9075		1426	121	1	7	1.45702	1.45702	2.461		1424	121	1	10	1.9175		1425	121	1	19	1.85		1405	121	2	7	0.751727	0.751727	7.604	19	1408	121	2	10
1	122	0	7		21	1	122	0	10		21	1	122	0	19		21	1451	122	1	7			19.7285		1446	122	1	10	11.4985	20	1447	122	1	19	12.836		1461	122	2	7	0.650632	0.650632	8.878		1465	122	2	10
2243	123	0	7	3.965		2245	123	0	10	1.684		2229	123	0	19	5.6335		2290	123	1	7	1.42081	1.42081	8.3755		2285	123	1	10	3.9745		2293	123	1	19	2.054		2295	123	2	7	0.245239	0.245239	7.728		2296	123	2	10
1805	124	0	7	30.555	19	1806	124	0	10	6.612	19	1	124	0	19		21	1804	124	1	7			5.881		1800	124	1	10	4.955		1799	124	1	19	6.314		1811	124	2	7	1.07363	1.07363	5.8975		1808	124	2	10
775	125	0	7	1.7525		778	125	0	10	8.5945		777	125	0	19	3.611		606	125	1	7	2.06049	2.06049	5.0815		608	125	1	10	1.003		607	125	1	19	7.564		785	125	2	7	1.48854	1.48854	7.8385		783	125	2	10
1509	126	0	7	5.042		1511	126	0	10	4.5015		1508	126	0	19	1.7		1455	126	1	7	0.337168	0.337168	4.653		1460	126	1	10	2.6765		1459	126	1	19	1.6	19	1885	126	2	7	0.343864	0.343864	5.325	19	1	126	2	10
1186	127	0	7	7.829		1	127	0	10		21	1187	127	0	19	0.744		1179	127	1	7	0.0950313	0.0950313	4.2805		1183	127	1	10	7.8085		1180	127	1	19	4.925		1178	127	2	7	1.15057	1.15057	6.662		1177	127	2	10
1310	128	0	7	16.0085		1315	128	0	10	14.5445		1314	128	0	19	9.7145		1308	128	1	7	0.606834	0.606834	30.1625		1309	128	1	10	5.7535		1304	128	1	19	2.8125		1302	128	2	7	0.0932449	0.0932449	8.601		1303	128	2	10
2670	129	0	7	3.3735		2671	129	0	10	3.996		2673	129	0	19	4.1965		2682	129	1	7	1.24396	1.24396	9.4505		2686	129	1	10	2.8075		2675	129	1	19	2.151		1445	129	2	7	0.227607	0.227607	4.158		1440	129	2	10
1575	130	0	7	5.749	19	1573	130	0	10	4.9925		1572	130	0	19	2.873	19	1189	130	1	7	0.499739	0.499739	4.226	19	1191	130	1	10	1.916		1192	130	1	19	2.294	19	1193	130	2	7	0.54283	0.54283	2.2235		1197	130	2	10
2458	131	0	7	4.4185		2461	131	0	10	6.22		2462	131	0	19	2.8125		2526	131	1	7	0.636528	0.636528	9.423	19	2525	131	1	10	4.5145		2527	131	1	19	8.474	19	2522	131	2	7	0.899289	0.899289	3.478	19	2521	131	2	10
1680	132	0	7	1.56	19	1683	132	0	10	3.92	19	1681	132	0	19	1.362	19	2835	132	1	7	0.873077	0.873077	3.152		2837	132	1	10	10.3515		2834	132	1	19	11.7585		2844	132	2	7	3.73049	3.73049	9.454		2846	132	2	10
2609	133	0	7	4.917		2608	133	0	10	6.311	20	2605	133	0	19	1.5245		2615	133	1	7	0.310047	0.310047	6.879		2625	133	1	10	5.143	20	2619	133	1	19	1.51		2742	133	2	7	0.219509	0.219509	5.6925		2743	133	2	10
1784	134	0	7	35.385		1783	134	0	10	97.8755		1785	134	0	19	17.8335		2762	134	1	7	0.503985	0.503985	6.3525		2765	134	1	10	6.693		2761	134	1	19	5.5405		2771	134	2	7	0.872176	0.872176	9.0525		2768	134	2	10
665	135	0	7	6.5385		663	135	0	10	3.7065		662	135	0	19	0.718	19	1658	135	1	7	0.109811	0.109811	6.1835		1657	135	1	10	6.946		1659	135	1	19	11.435	19	1655	135	2	7	1.84928	1.84928	2.2855		1652	135	2	10
1362	136	0	7	1.6825		1	136	0	10		21	1361	136	0	19	1.446	19	2631	136	1	7	0.859435	0.859435	2.018		2635	136	1	10	5.413		2632	136	1	19	1.682		2630	136	2	7	0.833499	0.833499	5.6125		2638	136	2	10
1	137	0	7		21	1	137	0	10		21	1	137	0	19		21	1	137	1	7				21	1	137	1	10		21	1	137	1	19		21	1	137	2	7				21	1	137	2	10
2918	138	0	7	5.621	19	1	138	0	10		21	2917	138	0	19	3.956	19	1644	138	1	7	0.703789	0.703789	3.569	19	1711	138	1	10	5.4575		2322	138	1	19	0.661	19	1615	138	2	7	0.185206	0.185206	8.18		1613	138	2	10
2564	139	0	7	6.561		2559	139	0	10	11.3225		2560	139	0	19	18.355		1694	139	1	7	2.79759	2.79759	11.5895		1695	139	1	10	6.4045		1691	139	1	19	4.2055		1700	139	2	7	0.362872	0.362872	7.3975		1698	139	2	10
499	140	0	7	1.529	20	497	140	0	10	2.149	19	498	140	0	19	1.446		506	140	1	7	0.945716	0.945716	11.868	19	505	140	1	10	5.56133		504	140	1	19	1.72833		456	140	2	7	0.14563	0.14563	5.36067		496	140	2	10
2827	141	0	7	3.201		2824	141	0	10	2.272		2829	141	0	19	2.13133		2822	141	1	7	0.665834	0.665834	2.91567		2819	141	1	10	1.825	19	2823	141	1	19	1.391		2173	141	2	7	0.477078	0.477078	4.10967		2174	141	2	10
1	142	0	7		21	1	142	0	10		21	1	142	0	19		21	2902	142	1	7			30.1743		2884	142	1	10	10.371	19	1	142	1	19		21	2008	142	2	7			2.384	19	1	142	2	10
1519	143	0	7	1.598		1518	143	0	10	3.94533		1515	143	0	19	2.229	19	1531	143	1	7	1.39487	1.39487	1.164	19	1530	143	1	10	2.626	20	1532	143	1	19	1.86567		1526	143	2	7	1.60281	1.60281	5.00667		1534	143	2	10
2090	144	0	7	18.347	19	2088	144	0	10	25.467	19	2084	144	0	19	38.165		2093	144	1	7	2.08018	2.08018	28.42		2095	144	1	10	12.9025		2097	144	1	19	52.892		2864	144	2	7	1.86108	1.86108	16.718		2833	144	2	10
1	145	0	7		21	1	145	0	10		21	1	145	0	19		21	2807	145	1	7			2.103	19	2806	145	1	10	1.589	19	2794	145	1	19	1.574	19	1	145	2	7	0.748455	0.748455		21	1	145	2	10
1	146	0	7		21	1	146	0	10		21	1	146	0	19		21	2318	146	1	7			4.238	19	2317	146	1	10	1.567	19	2325	146	1	19	2.177	19	2321	146	2	7	0.513686	0.513686	6.84833		2324	146	2	10
5228	147	0	7	21.5797		5229	147	0	10	17.041		5227	147	0	19	3.013	19	5233	147	1	7	0.139622	0.139622	3.47767		5234	147	1	10	8.455		5235	147	1	19	5.982		5222	147	2	7	1.72012	1.72012	10.8717		5223	147	2	10
5164	148	0	7	2.39867		5163	148	0	10	5.037	19	5166	148	0	19	5.14333		5397	148	1	7	2.14425	2.14425	9.018		5396	148	1	10	4.249		5393	148	1	19	4.371		5559	148	2	7	0.484697	0.484697	3.591	19	5563	148	2	10
1021	149	0	7	3.21833		1020	149	0	10	3.391	19	1022	149	0	19	2.006	19	2306	149	1	7	0.623304	0.623304	6.546	19	2304	149	1	10	6.246		2307	149	1	19	2.24967		2060	149	2	7	0.34367	0.34367	3.324	19	2055	149	2	10
8337	150	0	7	4.595		8575	150	0	10	8.53		8574	150	0	19	4.05167		8331	150	1	7	0.881756	0.881756	7.75667		8332	150	1	10	3.13367		8333	150	1	19	3.04967		5245	150	2	7	0.393167	0.393167	4.72467		5246	150	2	10
7205	151	0	7	8.27467		7203	151	0	10	3.007	19	7204	151	0	19	3.553	19	1	151	1	7	0.429383	0.429383		21	9234	151	1	10	2.823	19	9246	151	1	19	3.06567		10325	151	2	7			10.23		10326	151	2	10
2677	152	0	7	5.141	19	2681	152	0	10	4.893	19	1	152	0	19		21	1	152	1	7				21	1	152	1	10		21	7709	152	1	19	18.52	19	1	152	2	7				21	9517	152	2	10
2115	153	0	7	0.771667		2113	153	0	10	3.94733		2114	153	0	19	3.434		8504	153	1	7	4.45011	4.45011	3.50467		8656	153	1	10	5.2465	20	8228	153	1	19	3.65767		8249	153	2	7	1.04366	1.04366	6.06933		8174	153	2	10
9082	154	0	7	6.39767		9083	154	0	10	14.927		9084	154	0	19	59.721		10331	154	1	7	9.33481	9.33481	54.172		10332	154	1	10	15.949	19	10330	154	1	19	3.598	19	10163	154	2	7	0.0664181	0.0664181	3.95233		10164	154	2	10
5271	155	0	7	5.565		5272	155	0	10	18.461	20	5273	155	0	19	8.05233		5263	155	1	7	1.44696	1.44696	9.855	19	5260	155	1	10	6.616	19	5265	155	1	19	2.14767		5236	155	2	7	0.217927	0.217927	17.646	19	5239	155	2	10
5386	156	0	7	6.931		5390	156	0	10	2.73767		5389	156	0	19	1.51733		5383	156	1	7	0.21892	0.21892	3.211		5382	156	1	10	1.88533		5385	156	1	19	2.32667		5376	156	2	7	0.724593	0.724593	3.494		5379	156	2	10
5373	157	0	7	5.08433		5372	157	0	10	4.279		5369	157	0	19	1.72767		7293	157	1	7	0.339802	0.339802	3.708		7294	157	1	10	3.581		7295	157	1	19	2.02267		7297	157	2	7	0.545487	0.545487	4.54133		7300	157	2	10
1	158	0	7		21	5334	158	0	10	10.398	19	1	158	0	19		21	5332	158	1	7			15.1047		5331	158	1	10	1.899	19	5328	158	1	19	4.931	19	5394	158	2	7	0.326455	0.326455	4.645		5325	158	2	10
5586	159	0	7	1.71	19	5591	159	0	10	8.61867		5592	159	0	19	3.33767		1	159	1	7	1.95185	1.95185		21	1	159	1	10		21	1	159	1	19		21	1	159	2	7				21	1	159	2	10
5274	160	0	7	1.637	19	5277	160	0	10	5.953	19	5278	160	0	19	6.787	19	5290	160	1	7	4.146	4.146	13.149		5291	160	1	10	8.81067		5292	160	1	19	1.92433		5283	160	2	7	0.146348	0.146348	3.01433		5284	160	2	10
5171	161	0	7	4.45167		5172	161	0	10	10.2643		5173	161	0	19	5.08567		7431	161	1	7	1.14242	1.14242	5.79833		8200	161	1	10	16.5337		7708	161	1	19	3.822		7711	161	2	7	0.659155	0.659155	7.10533		7712	161	2	10
	Mean			10.1266	19.9216	3433.16	84.5	0	10	8.43804	19.9524	3650.47	84.5	0	19	7.38561	19.8644	4414.07	84.5	1	7			8.27291	19.3939	4295.23	84.5	1	10	6.49648	19.619	4414.99	84.5	1	19	5.15599	19.4	4404.57	84.5	2	7			8.24527	19.6087	4489.95	84.5	2	10
	SD			20.6433	0.996858	3005.36	48.7005	0	0	11.5568	0.990741	3058.58	48.7005	0	0	15.0164								8.13601	0.78817	2854.44	48.7005	0	0	7.42988	0.824987	2839.18	48.7005	0	0	6.91443								7.59159	0.940944	3011.49	48.7005	0	0
	Median			5.19275	19	3022	86	0	10	5.027	19	3253	86	0	19	3.434	19	4072.5	86	1	7			5.855	19	3875.5	86	1	10	4.8415	19	4076	86	1	19	2.844	19	3751.5	86	2	7			6.06933	19	3765.5	86	2	10
	Quartile 1			2.8595						3.7065						2.137								3.867	19	2134.25	38.25	1	10	2.851	19	2296.5	38.25	1	19	1.92092								3.93242	19	2084.75	38.25	2	10
	Quartile 3			8.31579						8.61867						5.742								9.5895	19	6430.5	127.75	1	10	6.765	20	6540.75	127.75	1	19	4.928								10.0622	21	6546.25	127.75	2	10
																Morning														10
				Tid						monthad						Median						Q1-Q3	Mean	SD						Median						Q1-Q3	Mean	SD
																						2,9-8,3
[truncated: 210 more columns]

## Sheet: Mean morning evening
LabID	Code	Age 0 month	Tid	Mean morning 0 month	3	LabID	Code	Age 0 month	Tid	Mean 10.00 0month	3	LabID	Code	Age 0 month	Tid	Mean evening 0 month	3	LabID	Code	Age 1 month	Tid	evening/morning ratio month 0	evening/morning ratio month 0	Mean morning 1 month	3	LabID	Code	Age 1 month	Tid	Mean 10.00 1month	3	LabID	Code	Age 1 month	Tid	Mean evening 1 month	3	LabID	Code	Age 2 month	Tid	evening/morning ratio month 1	evening/morning ratio month 1	Mean morning 2 month	3	LabID	Code	Age 2 month	Tid
3237	1	0	7	5.993		3235	1	0	10	3.973		3236	1	0	19	3.447	19	3878	1	1	7	0.575171	0.575171	5.2885		3879	1	1	10	3.326		3880	1	1	19	2.8495		4494	1	2	7	0.538811	0.538811	3.1735		4493	1	2	10
3241	3	0	7	13.309		3239	3	0	10	5.027	19	3243	3	0	19	12.246	19	4530	3	1	7	0.920129	0.920129	3.953	19	4526	3	1	10	1.105	19	4525	3	1	19	2.2975		3385	3	2	7	0.581204	0.581204	19.85	19	3387	3	2	10
1	5	0	7	10.7325		3255	5	0	10	7.1755		3256	5	0	19	4.2465		4514	4	1	7			5.3085		4513	4	1	10	1.3495		4510	4	1	19	1.3985		3358	4	2	7	0.263445	0.263445	13.181		3359	4	2	10
3254	6	0	7	13.025		3261	6	0	10	12.579		3262	6	0	19	2.9955		4506	5	1	7	0.229981	0.395667	10.1185		4505	5	1	10	6.254		4504	5	1	19	4.347		3382	5	2	7	0.429609	0.429609	15.7225		3383	5	2	10
3260	8	0	7	42.8		4519	8	0	10	4.673	19	4518	8	0	19	14.939		4500	6	1	7	0.349042	0.229981	5.34		4499	6	1	10	2.4805		4498	6	1	19	0.9235		3376	6	2	7	0.17294	0.17294	1.3665		3377	6	2	10
4520	10	0	7	12.344	19	3884	10	0	10	4.982		3885	10	0	19	8.6275		4488	8	1	7	0.698923	0.349042	11.058		4486	8	1	10	14.4865		4485	8	1	19	32.5835		4447	8	2	7	2.9466	2.9466	3.101		4454	8	2	10
3883	11	0	7	2.99		3353	11	0	10	14.9845		3351	11	0	19	11.777		3364	10	1	7	3.9388	0.698923	7.4385		3365	10	1	10	6.612		3366	10	1	19	2.0445		4281	10	2	7	0.274854	0.274854	1.411		4282	10	2	10
3352	12	0	7	5.25	19	3368	12	0	10	1.651	19	3372	12	0	19	2.6885	19	4450	11	1	7	0.512095	3.9388	2.1245		4449	11	1	10	5.3515		4448	11	1	19	4.677	19	4527	11	2	7	2.20146	2.20146	3.9925		4591	11	2	10
3367	13	0	7	6.0065		4428	13	0	10	9.667		4427	13	0	19	10.371		4442	12	1	7	1.72663	0.512095	5.558		4441	12	1	10	2.259		4440	12	1	19	3.762		4552	12	2	7	0.676862	0.676862	19.629		4570	12	2	10
4429	14	0	7	2.816		4578	14	0	10	2.721		4575	14	0	19	5.6915		4841	13	1	7	2.02113	1.72663	5.7165		4580	13	1	10	4.0845		4571	13	1	19	2.0685		3654	13	2	7	0.361847	0.361847	6.624		3655	13	2	10
5005	15	0	7	8.3295		4872	15	0	10	7.684	19	4995	15	0	19	3.072		4673	14	1	7	0.36881	2.02113	4.5635		4648	14	1	10	1.8935		4672	14	1	19	2.004	19	3599	14	2	7	0.439137	0.439137	12.122		3600	14	2	10
4996	17	0	7	6.3125		4644	17	0	10	3.283	19	4645	17	0	19	1.9355	19	3648	15	1	7	0.306614	0.36881	6.494		3649	15	1	10	3.1665		3650	15	1	19	8.6215		3494	15	2	7	1.32761	1.32761	29.7775		3495	15	2	10
1	18	0	7	4.7305		3415	18	0	10	1.869	19	3419	18	0	19	1.329		3424	16	1	7			1.896		3425	16	1	10	3.432	19	3426	16	1	19	1.6075		3682	16	2	7	0.847838	0.847838	3.7495		3683	16	2	10
4643	19	0	7	2.2035		3412	19	0	10	3.667		3413	19	0	19	3.3665		3482	17	1	7	1.5278	0.306614	7.019		3483	17	1	10	4.3595		3484	17	1	19	3.1325		3663	17	2	7	0.446289	0.446289	7.5205		3664	17	2	10
3417	20	0	7	4.34		3636	20	0	10	4.7575		3820	20	0	19	1.6645		3605	18	1	7	0.383525	0.280943	8.899		3606	18	1	10	2.8445		3607	18	1	19	2.551		4607	18	2	7	0.286661	0.286661	1.3225		4608	18	2	10
3411	22	0	7	1.276	19	1	22	0	10		21	4235	22	0	19	3.091		4236	19	1	7	2.42241	1.5278	16.801	19	4239	19	1	10	10.014		4240	19	1	19	3.64		4618	19	2	7	0.216654	0.216654	5.599		4619	19	2	10
3741	23	0	7	6.4335		3612	23	0	10	8.6155		3613	23	0	19	2.2435		4251	20	1	7	0.348722	0.383525	8.69		4252	20	1	10	5.585		4253	20	1	19	1.8175		4305	20	2	7	0.209148	0.209148	7.299		4306	20	2	10
1	24	0	7	2.4045		4602	24	0	10	4.562		4603	24	0	19	2.46	19	3688	21	1	7			5.429		3689	21	1	10	4.8785		3690	21	1	19	1.8815		4336	21	2	7	0.346565	0.346565	9.517		4337	21	2	10
4233	26	0	7	5.082		3733	26	0	10	6.0915		3734	26	0	19	3.6715	19	4366	22	1	7	0.722452	2.42241	9.537		4367	22	1	10	3.767		4368	22	1	19	19.0465		4543	22	2	7	1.99712	1.99712	10.1665		4545	22	2	10
3611	28	0	7	5.1555		5125	28	0	10	7.5875		5126	28	0	19	4.13		3701	23	1	7	0.801086	0.348722	4.4705		3702	23	1	10	4.8415		3703	23	1	19	2.176		3726	23	2	7	0.486746	0.486746	3.634		3727	23	2	10
4601	29	0	7	6.488		5128	29	0	10	16.06	19	5129	29	0	19	3.816		3871	24	1	7	0.588163	1.02308	5.4165		3872	24	1	10	6.832		3873	24	1	19	3.482		3545	24	2	7	0.642851	0.642851	8.854		3546	24	2	10
4553	30	0	7	16.4465		8680	30	0	10	4.006	19	8681	30	0	19	5.328	21	5137	25	1	7			3.129	19	5140	25	1	10	8.1045		5141	25	1	19	9.8375		3960	25	2	7	3.14398	3.14398	4.29		3961	25	2	10
3732	31	0	7	5.6415		8437	31	0	10	4.219		8438	31	0	19	3.191		5151	26	1	7	0.56563	0.722452	12.014		5152	26	1	10	6.906		5153	26	1	19	3.7155		5095	26	2	7	0.309264	0.309264	8.448		5096	26	2	10
1	32	0	7	5.63		3132	32	0	10	6.3205		3111	32	0	19	11.284		3581	27	1	7			11.344		3657	27	1	10	3.595		3580	27	1	19	1.163	19	5100	27	2	7	0.102521	0.102521	1.609	19	5098	27	2	10
5124	33	0	7	4.9045		4743	33	0	10	3.6215		4724	33	0	19	0.927		3909	28	1	7	0.18901	0.801086	12.9325		3910	28	1	10	6.055		3912	28	1	19	2.685		5105	28	2	7	0.207616	0.207616	9.5965		5106	28	2	10
5130	34	0	7	1.6295		4749	34	0	10	6.85		4722	34	0	19	1.874	19	3213	29	1	7	1.15005	0.588163	6.387		3214	29	1	10	10.0395		3215	29	1	19	3.342		4023	29	2	7	0.52325	0.52325	13.2985		4024	29	2	10
8679	35	0	7	2.274		4818	35	0	10	3.7125		4823	35	0	19	1.899		3134	30	1	7	0.835092	0.32396	8.81		3110	30	1	10	4.823	19	3130	30	1	19	2.344	19	10026	30	2	7	0.266061	0.266061	3.231	19	10027	30	2	10
8436	36	0	7	3.1655		1	36	0	10		21	8326	36	0	19	3.855		7798	31	1	7	1.21782	0.56563	5.5615		7799	31	1	10	4.0745		7800	31	1	19	1.5515		10087	31	2	7	0.278972	0.278972	3.426		10088	31	2	10
3128	38	0	7	39.1175		6448	38	0	10	21.81		6429	38	0	19	134.98		10067	32	1	7	3.45063	2.00426	4.262		10068	32	1	10	6.6715		10069	32	1	19	8.5695		8979	32	2	7	2.01068	2.01068	5.191		8980	32	2	10
4720	39	0	7	6.548	19	1	39	0	10		21	3315	39	0	19	1.426		3863	33	1	7	0.217776	0.18901	4.993		3837	33	1	10	4.0395		3853	33	1	19	3.347		6418	33	2	7	0.670338	0.670338	6.9165		6410	33	2	10
4730	42	0	7	20.3735		1	42	0	10		21	3323	42	0	19	12.14		4800	34	1	7	0.595872	1.15005	9.747	20	4806	34	1	10	6.765		4824	34	1	19	4.435		8007	34	2	7	0.455012	0.455012	6.4825		8008	34	2	10
4828	45	0	7	7.25		9370	45	0	10	5.056		9379	45	0	19	6.409		8985	35	1	7	0.884	0.835092	2.6995		9063	35	1	10	3.2925		9060	35	1	19	1.9255		8068	35	2	7	0.71328	0.71328	5.0105		8069	35	2	10
8325	48	0	7	9.998		9024	48	0	10	14.015		9030	48	0	19	5.5715	19	3858	36	1	7	0.557261	1.21782	3.412		3866	36	1	10	4.4965		3862	36	1	19	2.039		3166	36	2	7	#REF!	0.597597	66.7045		3181	36	2	10
6435	51	0	7	7.726		1	51	0	10		21	8530	51	0	19	2.9205	19	8023	38	1	7	0.378009	3.45063	15.4125		8024	38	1	10	4.46633		8025	38	1	19	8.8515		8398	38	2	7	0.574307	0.574307	4.536		8395	38	2	10
3311	55	0	7	6.6895		9209	55	0	10	5.792	19	9178	55	0	19	4.873	19	9417	39	1	7	0.728455	0.217776	4.777		9422	39	1	10	3.3855		9421	39	1	19	3.631	19	9381	39	2	7	0.7601	0.7601	31.147	19	9383	39	2	10
1	56	0	7	3.466	19	6463	56	0	10	5.035	19	6455	56	0	19	2.6335	21	9399	41	1	7			6.6465		9434	41	1	10	10.969		9398	41	1	19	5.475		9330	42	2	7	0.823742	0.298241	8.47		9323	42	2	10
3322	57	0	7	2.678		1	57	0	10		21	9179	57	0	19	1.8405	19	9401	42	1	7	0.687267	0.595872	4.151		9419	42	1	10	4.282		9433	42	1	19	1.238		9331	45	2	7	0.298241	1.87936	4.2785		8150	45	2	10
9378	59	0	7	6.059		6457	59	0	10	20.63		6478	59	0	19	24.4635		5043	45	1	7	4.03755	0.884	1.691		5033	45	1	10	6.582		5046	45	1	19	3.178		8149	47	2	7	1.87936	0.971366	18.393		9673	47	2	10
1	63	0	7	5.23		8622	63	0	10	7.102	19	8615	63	0	19	5.742		6461	47	1	7			21.53		6467	47	1	10	58.859	19	6659	47	1	19	20.9135		9661	48	2	7			7.586		9670	48	2	10
9003	66	0	7	2.772		8602	66	0	10	3.027	19	8621	66	0	19	5.1295		1	51	1	7	1.85047	0.378009	4.5305		9173	51	1	10	6.843	19	9180	51	1	19	1.019		9658	51	2	7	0.22492	0.22492	5.7795		8618	51	2	10
8545	69	0	7	1.618	19	8364	69	0	10	6.72		8407	69	0	19	4.9625		9186	54	1	7			7.211	19	8372	54	1	10	3.971	19	8408	54	1	19	2.814	19	8612	54	2	7	0.390237	0.390237	2.38		8355	54	2	10
1	71	0	7	11.032		8373	71	0	10	15.3875		8370	71	0	19	4.3875	21	9182	55	1	7	0.397707	0.728455	6.566		9389	55	1	10	6.377		9395	55	1	19	1.9175	19	8360	55	2	7	0.292035	0.292035	3.8375		9048	55	2	10
9176	73	0	7	2.476		3083	73	0	10	3.348		3063	73	0	19	2.5955	19	9340	56	1	7	1.04826	0.75981	6.528		9391	56	1	10	4.121		9392	56	1	19	20.2905		9055	56	2	7	3.10823	3.10823	4.77		9050	56	2	10
6456	76	0	7	13.437		9643	76	0	10	3.7065		9632	76	0	19	4.5905		9341	57	1	7	0.341631	0.687267	5.992	19	1	57	1	10		21	9659	57	1	19	1.351		9046	57	2	7	0.225467	0.225467	2.7805		6532	57	2	10
9200	78	0	7	7.3705		6647	78	0	10	3.576	19	6646	78	0	19	3.079		9685	58	1	7			1.375		8603	58	1	10	6.2765		8590	58	1	19	6.8095		6531	58	2	7	4.95236	4.95236	6.2085		6520	58	2	10
1	82	0	7	31.667		9460	82	0	10	11.7915		9458	82	0	19	42.35	19	8593	59	1	7	1.33735	4.03755	5.984		8595	59	1	10	1.1115		8589	59	1	19	1.122		6519	59	2	7	0.1875	0.1875	2.439		6551	59	2	10
6480	84	0	7	2.569	19	1	84	0	10		21	9621	84	0	19	1.375		8616	60	1	7			3.92		9033	60	1	10	10.4165		9154	60	1	19	6.366		6550	60	2	7	1.62398	1.62398	6.6375		6365	60	2	10
9393	87	0	7	3.384	19	4840	87	0	10	6.109		4842	87	0	19	2.8865	21	9058	63	1	7	0.852985	1.0979	2.728	19	6553	63	1	10	2.851		6554	63	1	19	2.816		6364	62	2	7			3.486		6526	62	2	10
1	91	0	7	25.306		4850	91	0	10	30.342		4849	91	0	19	15.003	19	9056	64	1	7			15.4505		6556	64	1	10	5.4365	19	6559	64	1	19	3.9135	21	6525	63	2	7	0.253293	1.03226	2.991	19	6342	63	2	10
8594	92	0	7	4.092		4863	92	0	10	11.3305		4862	92	0	19	3.006	19	6563	66	1	7	0.734604	1.85047	1.834		6497	66	1	10	6.442	19	6501	66	1	19	2.826	19	6339	64	2	7	1.54089	0.253293	18.588	19	3070	64	2	10
8617	94	0	7	3.9035		8222	94	0	10	6.9785		8218	94	0	19	4.1995	21	6558	67	1	7			5.6815		6360	67	1	10	6.774	19	6361	67	1	19	3.4435		3094	66	2	7	0.60609	1.54089	20.319		6330	66	2	10
8629	95	0	7	5.352	19	4876	95	0	10	7.422	19	4873	95	0	19	2.596		6499	68	1	7			5.775	19	6334	68	1	10	4.509	19	6338	68	1	19	0.965		6329	67	2	7	0.1671	0.60609	10.763		8405	67	2	10
9034	101	0	7	4.8025		1985	101	0	10	7.727		1986	101	0	19	1.82	21	6359	69	1	7	0.378969	3.06706	4.932		8816	69	1	10	3.5835		8786	69	1	19	3.7565		8357	68	2	7	0.761659	0.1671	12.591		8354	68	2	10
1	103	0	7	4.9665		1137	103	0	10	3.4495		1135	103	0	19	1.4		6333	70	1	7			3.041	19	8807	70	1	10	2.9465	20	8781	70	1	19	6.478		8356	69	2	7	2.13022	0.761659	16.1045		7927	69	2	10
8350	105	0	7	7.878	19	1917	105	0	10	2.1925		1938	105	0	19	2.1545		8811	71	1	7	0.273483	0.397707	15.6215		8204	71	1	10	4.108	19	8253	71	1	19	1.864		7926	70	2	7	0.119323	2.13022	15.046		7945	70	2	10
1	106	0	7	1.446		2265	106	0	10	2.4405		2266	106	0	19	2.137	21	8784	73	1	7	1.47787	1.04826	2.173	19	8802	73	1	10	2.403		8780	73	1	19	2.002	19	7944	71	2	7	0.921307	0.119323	16.6675		9454	71	2	10
8409	107	0	7	11.8565		1345	107	0	10	13.154		1347	107	0	19	31.379		8181	74	1	7			15.398		1	74	1	10		21	8192	74	1	19	19.062		9468	73	2	7	1.23795	0.921307	6.4745		7933	73	2	10
3061	108	0	7	2.166		593	108	0	10	4.127	19	596	108	0	19	1.3735		8789	76	1	7	0.634118	0.341631	9.4445		8255	76	1	10	18.1225		8201	76	1	19	2.368		7932	74	2	7	0.250728	1.23795	9.958	19	2659	74	2	10
1	109	0	7	2.6455		2961	109	0	10	2.3355		2965	109	0	19	1.3185	21	8259	77	1	7			9.305	19	6637	77	1	10	3.3715		6638	77	1	19	1.559	19	2657	76	2	7	0.167544	0.250728	11.9845		9219	76	2	10
1	111	0	7	4.53		2574	111	0	10	1.656		2573	111	0	19	3.37	21	6633	78	1	7	0.743929	0.417746	21.907		6642	78	1	10	5.0375	20	6643	78	1	19	7.382	21	1	77	2	7	0.33697	0.167544	6.0095		8651	77	2	10
9635	112	0	7	11.809		426	112	0	10	13.559	19	424	112	0	19	5.1075		8185	82	1	7	0.432509	1.33735	5.2555		4848	82	1	10	7.0815		4909	82	1	19	2.429	19	9208	78	2	7	0.462182	0.33697	5.8755		9351	78	2	10
1	113	0	7	6.337		2661	113	0	10	3.836		2664	113	0	19	4.749		6634	84	1	7	0.749408	0.535228	2.079		8613	84	1	10	1.828	19	8654	84	1	19	1.559	19	8650	82	2	7	0.74988	0.462182	4.4255		4985	82	2	10
6808	115	0	7	10.398	19	619	115	0	10	10.2825		622	115	0	19	8.756	19	6641	85	1	7			6.6145		4778	85	1	10	2.009		4780	85	1	19	3.1415	19	9350	83	2	7			2.9845		4992	83	2	10
9445	116	0	7	8.563		541	116	0	10	3.777		538	116	0	19	1.521		4847	87	1	7	0.177625	0.852985	10.765		4854	87	1	10	6.6195		4855	87	1	19	2.163		4984	84	2	7	0.200929	0.74988	2.666		1	84	2	10
9467	118	0	7	2.455	19	676	118	0	10	1.515		674	118	0	19	8.533	21	4988	88	1	7			42.079	19	4783	88	1	10	30.491	19	4784	88	1	19	25.847	21	4991	85	2	7	0.614249	0.474941	17.8605		3755	85	2	10
9607	119	0	7	9.146	19	2327	119	0	10	4.808		2336	119	0	19	2.7775	19	8655	91	1	7	0.303685	0.592863	25.8925		4772	91	1	10	9.619		4774	91	1	19	27.5395		3766	87	2	7	1.06361	0.200929	5		4102	87	2	10
1	121	0	7	10.2315		1415	121	0	10	4.0855		1411	121	0	19	14.9075	21	4779	92	1	7	1.45702	0.734604	8.1965		4838	92	1	10	2.486		4877	92	1	19	2.196		3754	88	2	7	0.267919	0.614249	3.684		3776	88	2	10
4843	123	0	7	3.965		2245	123	0	10	1.684		2229	123	0	19	5.6335		4856	94	1	7	1.42081	1.07583	2.406		3795	94	1	10	10.213	20	3798	94	1	19	2.587		4104	91	2	7	1.07523	1.06361	17.1945		3752	91	2	10
1	125	0	7	1.7525		778	125	0	10	8.5945		777	125	0	19	3.611	21	4782	95	1	7	2.06049	0.485052	17.2695		4458	95	1	10	5.682	19	4459	95	1	19	3.841		3774	92	2	7	0.222415	0.267919	6.6295		3747	92	2	10
4868	126	0	7	5.042		1511	126	0	10	4.5015		1508	126	0	19	1.7		4773	101	1	7	0.337168	0.378969	10.554		1982	101	1	10	2.0455		1984	101	1	19	8.1785		3749	94	2	7	0.774919	1.07523	5.5225		8888	94	2	10
4864	127	0	7	7.829		1	127	0	10		21	1187	127	0	19	0.744	19	4875	102	1	7			2.477	19	1	102	1	10		21	2215	102	1	19	4.2745		3745	101	2	7	1.72568	0.774919	10.959		2000	101	2	10
8217	128	0	7	16.0085		1315	128	0	10	14.5445		1314	128	0	19	9.7145	20	3797	104	1	7			37.7425		1128	104	1	10	44.9295		1130	104	1	19	7.187		8887	103	2	7			5.3915		1138	103	2	10
4874	129	0	7	3.3735		2671	129	0	10	3.996		2673	129	0	19	4.1965	19	4460	105	1	7	1.24396	0.273483	5.936		1923	105	1	10	1.599	19	1922	105	1	19	1.777	19	1	104	2	7	0.29936	0.190422	12.542		1121	104	2	10
1987	130	0	7	5.749	19	1573	130	0	10	4.9925		1572	130	0	19	2.873		1980	106	1	7	0.499739	1.47787	11.5905		2252	106	1	10	29.032		2262	106	1	19	6.541		1996	105	2	7	0.564341	0.29936	10.9965		1913	105	2	10
2213	131	0	7	4.4185		2461	131	0	10	6.22		2462	131	0	19	2.8125	21	2212	107	1	7	0.636528	2.64657	1.182		1342	107	1	10	11.2445		1338	107	1	19	3.9095		1	106	2	7	3.30753	0.564341	4.422		2239	106	2	10
1134	132	0	7	1.56	19	1683	132	0	10	3.92	19	1681	132	0	19	1.362		1	108	1	7	0.873077	0.634118	1.707	19	643	108	1	10	4.606		642	108	1	19	2.216	21	1141	107	2	7	1.29818	3.30753	8.2775		1334	107	2	10
1	133	0	7	4.917		2608	133	0	10	6.311	20	2605	133	0	19	1.5245	19	1129	109	1	7	0.310047	0.498393	4.8855		2969	109	1	10	2.251		2971	109	1	19	4.489		1125	108	2	7	0.918841	1.29818	3.9125		649	108	2	10
1912	134	0	7	35.385		1783	134	0	10	97.8755		1785	134	0	19	17.8335		1920	110	1	7			5.829		2904	110	1	10	5.613		2920	110	1	19	6.953		1916	109	2	7	1.19283	0.918841	6.181		2955	109	2	10
2261	135	0	7	6.5385		663	135	0	10	3.7065		662	135	0	19	0.718		2255	111	1	7	0.109811	0.743929	6.142		2594	111	1	10	2.5875		2593	111	1	19	2.4165		2240	110	2	7	0.393439	1.19283	3.8715		2893	110	2	10
1346	136	0	7	1.6825		1	136	0	10		21	1361	136	0	19	1.446	19	1337	112	1	7	0.859435	0.432509	2.489	19	421	112	1	10	12.857	20	427	112	1	19	4.613		1285	111	2	7	1.85335	0.393439	10.202		2588	111	2	10
598	138	0	7	5.621	19	1	138	0	10		21	2917	138	0	19	3.956		645	113	1	7	0.703789	0.749408	0.9375		2641	113	1	10	2.7195		2644	113	1	19	1.647	19	652	112	2	7	1.7568	1.85335	3.073	19	379	112	2	10
2966	139	0	7	6.561		2559	139	0	10	11.3225		2560	139	0	19	18.355		2968	114	1	7			4.042		806	114	1	10	5.0675		804	114	1	19	2.844		2958	113	2	7	0.703612	1.7568	10.8655		2649	113	2	10
2905	140	0	7	1.529	20	497	140	0	10	2.149	19	498	140	0	19	1.446	21	2919	115	1	7	0.945716	0.842085	5.9225		614	115	1	10	5.41	19	616	115	1	19	1.002		2909	114	2	7	0.169185	0.703612	4.402		800	114	2	10
2586	141	0	7	3.201		2824	141	0	10	2.272		2829	141	0	19	2.13133		2578	116	1	7	0.665834	0.177625	4.707		2740	116	1	10	2.9175		2739	116	1	19	7.3805		2589	115	2	7	1.56798	0.169185	20.198		630	115	2	10
423	143	0	7	1.598		1518	143	0	10	3.94533		1515	143	0	19	2.229		377	117	1	7			4.21		829	117	1	10	1.562		845	117	1	19	0.9925	19	381	116	2	7	0.235748	1.56798	4.894		2752	116	2	10
2665	144	0	7	18.347	19	2088	144	0	10	25.467	19	2084	144	0	19	38.165		2639	118	1	7	2.08018	3.47576	2.739		671	118	1	10	2.6485		669	118	1	19	1.491		2647	117	2	7	0.544359	0.235748	2.0915		832	117	2	10
796	147	0	7	21.5797		5229	147	0	10	17.041		5227	147	0	19	3.013	21	805	119	1	7	0.139622	0.303685	6.3575		2341	119	1	10	1.4025		2377	119	1	19	1.6955		799	118	2	7	0.266693	0.544359	3.4725		991	118	2	10
617	148	0	7	2.39867		5163	148	0	10	5.037	19	5166	148	0	19	5.14333	19	615	120	1	7			0.806	19	1846	120	1	10	3.34	19	1848	120	1	19	4.229	19	629	119	2	7	5.2469	0.266693	14.5435		2372	119	2	10
540	149	0	7	3.21833		1020	149	0	10	3.391	19	1022	149	0	19	2.006		2759	121	1	7	0.623304	1.45702	2.461		1424	121	1	10	1.9175		1425	121	1	19	1.85		2755	120	2	7	0.751727	5.2469	8.558	19	1839	120	2	10
1	150	0	7	4.595		8575	150	0	10	8.53		8574	150	0	19	4.05167	21	827	122	1	7			19.7285		1446	122	1	10	11.4985	20	1447	122	1	19	12.836		830	121	2	7	0.650632	0.751727	7.604	19	1408	121	2	10
678	151	0	7	8.27467		7203	151	0	10	3.007	19	7204	151	0	19	3.553	19	667	123	1	7	0.429383	1.42081	8.3755		2285	123	1	10	3.9745		2293	123	1	19	2.054		990	122	2	7	0.245239	0.650632	8.878		1465	122	2	10
2326	153	0	7	0.771667		2113	153	0	10	3.94733		2114	153	0	19	3.434		2379	124	1	7			5.881		1800	124	1	10	4.955		1799	124	1	19	6.314		2373	123	2	7	1.07363	0.245239	7.728		2296	123	2	10
1791	154	0	7	6.39767		9083	154	0	10	14.927		9084	154	0	19	59.721	21	1845	125	1	7	9.33481	2.06049	5.0815		608	125	1	10	1.003		607	125	1	19	7.564	19	1841	124	2	7	1.48854	1.07363	5.8975		1808	124	2	10
1413	155	0	7	5.565		5272	155	0	10	18.461	20	5273	155	0	19	8.05233		1426	126	1	7	1.44696	0.337168	4.653		1460	126	1	10	2.6765		1459	126	1	19	1.6		1405	125	2	7	0.343864	1.48854	7.8385		783	125	2	10
1	156	0	7	6.931		5390	156	0	10	2.73767		5389	156	0	19	1.51733	21	1451	127	1	7	#REF!	0.0950313	4.2805		1183	127	1	10	7.8085		1180	127	1	19	4.925		1461	127	2	7	1.15057	1.15057	6.662		1177	127	2	10
2243	157	0	7	5.08433		5372	157	0	10	4.279		5369	157	0	19	1.72767		2290	128	1	7	#REF!	0.606834	30.1625		1309	128	1	10	5.7535		1304	128	1	19	2.8125		2295	128	2	7	0.0932449	0.0932449	8.601		1303	128	2	10
1805	159	0	7	1.71	19	5591	159	0	10	8.61867		5592	159	0	19	3.33767	21	1804	129	1	7	#REF!	1.24396	9.4505		2686	129	1	10	2.8075		2675	129	1	19	2.151		1811	129	2	7	0.227607	0.227607	4.158		1440	129	2	10
775	160	0	7	1.637	19	5277	160	0	10	5.953	19	5278	160	0	19	6.787		606	130	1	7	#REF!	0.499739	4.226	19	1191	130	1	10	1.916		1192	130	1	19	2.294		785	130	2	7	0.54283	0.54283	2.2235		1197	130	2	10
1509	161	0	7	4.45167		5172	161	0	10	10.2643		5173	161	0	19	5.08567		1455	131	1	7	#REF!	0.636528	9.423	19	2525	131	1	10	4.5145		2527	131	1	19	8.474	19	1885	131	2	7	0.899289	0.899289	3.478	19	2521	131	2	10
1186																		1179	132	1	7	#REF!	0.873077	3.152		2837	132	1	10	10.3515		2834	132	1	19	11.7585		1178	132	2	7	3.73049	3.73049	9.454		2846	132	2	10
1310																		1308	133	1	7	#REF!	0.310047	6.879		2625	133	1	10	5.143	20	2619	133	1	19	1.51		1302	133	2	7	0.219509	0.219509	5.6925		2743	133	2	10
2670																		2682	134	1	7	#REF!	0.503985	6.3525		2765	134	1	10	6.693		2761	134	1	19	5.5405		1445	134	2	7	0.872176	0.872176	9.0525		2768	134	2	10
1575																	19	1189	135	1	7	#REF!	0.109811	6.1835		1657	135	1	10	6.946		1659	135	1	19	11.435	19	1193	135	2	7	1.84928	1.84928	2.2855		1652	135	2	10
2458																		2526	136	1	7	#REF!	0.859435	2.018		2635	136	1	10	5.413		2632	136	1	19	1.682	19	2522	136	2	7	0.833499	0.833499	5.6125		2638	136	2	10
1680																	19	2835	138	1	7	#REF!	0.703789	3.569	19	1711	138	1	10	5.4575		2322	138	1	19	0.661		2844	138	2	7	0.185206	0.185206	8.18		1613	138	2	10
2609																		2615	139	1	7	#REF!	2.79759	11.5895		1695	139	1	10	6.4045		1691	139	1	19	4.2055		2742	139	2	7	0.362872	0.362872	7.3975		1698	139	2	10
1784																		2762	140	1	7	#REF!	0.945716	11.868	19	505	140	1	10	5.56133		504	140	1	19	1.72833		2771	140	2	7	0.14563	0.14563	5.36067		496	140	2	10
665																	19	1658	141	1	7	#REF!	0.665834	2.91567		2819	141	1	10	1.825	19	2823	141	1	19	1.391	19	1655	141	2	7	0.477078	0.477078	4.10967		2174	141	2	10
1362																	19	2631	143	1	7	#REF!	1.39487	1.164	19	1530	143	1	10	2.626	20	1532	143	1	19	1.86567		2630	142	2	7			2.384	19	1	142	2	10
1																	21	1	144	1	7	#REF!	2.08018	28.42		2095	144	1	10	12.9025		2097	144	1	19	52.892	21	1	143	2	7	1.86108	1.60281	5.00667		1534	143	2	10
2918																	19	1644	145	1	7			2.103	19	2806	145	1	10	1.589	19	2794	145	1	19	1.574	19	1615	144	2	7	0.748455	1.86108	16.718		2833	144	2	10
2564																		1694	146	1	7			4.238	19	2317	146	1	10	1.567	19	2325	146	1	19	2.177		1700	146	2	7	0.513686	0.513686	6.84833		2324	146	2	10
499																		506	147	1	7	#REF!	0.139622	3.47767		5234	147	1	10	8.455		5235	147	1	19	5.982		456	147	2	7	1.72012	1.72012	10.8717		5223	147	2	10
2827																		2822	148	1	7	#REF!	2.14425	9.018		5396	148	1	10	4.249		5393	148	1	19	4.371		2173	148	2	7	0.484697	0.484697	3.591	19	5563	148	2	10
1																	21	2902	149	1	7	#REF!	0.623304	6.546	19	2304	149	1	10	6.246		2307	149	1	19	2.24967	21	2008	149	2	7	0.34367	0.34367	3.324	19	2055	149	2	10
1519																	19	1531	150	1	7	#REF!	0.881756	7.75667		8332	150	1	10	3.13367		8333	150	1	19	3.04967		1526	150	2	7	0.393167	0.393167	4.72467		5246	150	2	10
2090																		2093	153	1	7	#REF!	4.45011	3.50467		8656	153	1	10	5.2465	20	8228	153	1	19	3.65767		2864	151	2	7			10.23		10326	151	2	10
1																	21	2807	154	1	7	#REF!	9.33481	54.172		10332	154	1	10	15.949	19	10330	154	1	19	3.598	19	1	153	2	7	0.0664181	1.04366	6.06933		8174	153	2	10
1																	21	2318	155	1	7	#REF!	1.44696	9.855	19	5260	155	1	10	6.616	19	5265	155	1	19	2.14767	19	2321	154	2	7	0.217927	0.0664181	3.95233		10164	154	2	10
5228																	19	5233	156	1	7	#REF!	0.21892	3.211		5382	156	1	10	1.88533		5385	156	1	19	2.32667		5222	155	2	7	0.724593	0.217927	17.646	19	5239	155	2	10
5164																		5397	157	1	7	#REF!	0.339802	3.708		7294	157	1	10	3.581		7295	157	1	19	2.02267		5559	156	2	7	0.545487	0.724593	3.494		5379	156	2	10
1021																	19	2306	158	1	7			15.1047		5331	158	1	10	1.899	19	5328	158	1	19	4.931		2060	157	2	7	0.326455	0.545487	4.54133		7300	157	2	10
8337																		8331	160	1	7	#REF!	4.146	13.149		5291	160	1	10	8.81067		5292	160	1	19	1.92433		5245	158	2	7	0.146348	0.326455	4.645		5325	158	2	10
7205																	19	1	161	1	7	#REF!	1.14242	5.79833		8200	161	1	10	16.5337		7708	161	1	19	3.822		10325	160	2	7	0.659155	0.146348	3.01433		5284	160	2	10
2677																	21	1																			19	1	161	2	7	#DIV/0!	0.659155	7.10533		7712	161	2	10
2115																		8504																				8249
9082																		10331																			19	10163
5271																		5263																				5236
5386																		5383																				5376
5373																		7293																				7297
1																	21	5332																			19	5394
5586																		1																			21	1
5274																	19	5290																				5283
5171																		7431																				7711
[truncated: 408 more columns]

## Sheet: Ratios
Code	Evening/morning quote month 0	Code	Evening/morning quote month 1	Code	Evening/morning quote month 2	Code	Evening/morning quote month 3	Code	Evening/morning quote month 4	Code	Evening/morning quote month 5	Code	Evening/morning quote month 6	Code	Evening/morning quote month 7	Code	Evening/morning quote month 8	Code	Evening/morning quote month 9	Code	Evening/morning quote month 10	Code	Evening/morning quote month 11	Code	Evening/morning quote month 12
1	0.575171	1	0.538811	1	0.146683	1	2.83009	1	0.756761	1	0.797778	1	0.0329449	1	4.00599	1	0.283801	1	0.578287	1	0.216644	1	0.248556	1	0.197267
3	0.920129	3	0.581204	3	0.1167	3	0.906142	3	0.218712	3	0.220137	3	0.0396859	3	0.361004	3	2.30172	3	0.162018	3	0.161286	3	0.233271	3	0.148387
5	0.395667	4	0.263445	4	0.149306	4	0.293425	4	0.0713148	4	0.166109	4	0.396435	4	3.27032	4	0.0787295	4	0.1507	4	0.0899265	4	0.0775583	4	0.0589396
6	0.229981	5	0.429609	5	0.377453	5	0.251296	5	0.141578	5	1.18587	5	0.485291	5	0.0348431	5	0.236745	5	0.359607	5	0.467271	5	0.125485	5	0.0854815
8	0.349042	6	0.17294	6	1.68496	6	0.277587	6	0.0828089	6	0.56085	6	0.188637	6	0.111549	6	0.212215	6	0.283994	6	0.0870302	6	0.9322	6	0.236847
10	0.698923	8	2.9466	8	1.75508	8	0.268109	8	0.436084	8	0.578292	8	0.986287	8	1.65158	8	0.574578	8	0.823007	8	0.256992	8	0.292952	8	2.57276
11	3.9388	10	0.274854	10	2.9068	10	0.524966	10	0.0581151	10	0.0965728	10	0.379951	10	2.75115	10	0.199577	10	0.0983084	10	0.105509	10	0.409054	10	0.158388
12	0.512095	11	2.20146	11	0.379712	11	0.218934	11	0.325346	11	0.743765	11	0.218795	11	0.476631	11	0.326097	11	0.317358	11	0.418327	11	0.208352	11	0.481327
13	1.72663	12	0.676862	12	0.320139	12	0.472572	12	0.380251	12	2.33341	12	0.754092	12	0.12295	12	0.891297	12	0.307961	12	0.314946	12	0.0386754	12	0.306432
14	2.02113	13	0.361847	13	0.505812	13	0.336796	13	1.50124	13	3.72399	13	0.734845	13	0.712219	13	0.435248	13	0.463825	13	1.23836	13	0.591031	13	0.0738772
15	0.36881	14	0.439137	14	0.264808	14	4.35013	14	1.07895	14	0.243563	14	0.137067	14	0.361983	14	1.64329	14	0.30458	14	0.24428	14	14.0072	14	0.500795
17	0.306614	15	1.32761	15	0.0493661	15	0.628209	15	0.323976	15	0.583972	17	0.860945	15	0.17277	15	0.593142	15	0.139585	15	0.100443	15	0.173222	15	0.218915
18	0.280943	16	0.847838	16	0.394853	16	0.255368	16	0.930863	17	1.1458	18	0.204844	17	0.346214	17	0.257272	17	3.48553	17	0.437679	17	0.7083	17	0.687225
19	1.5278	17	0.446289	17	0.571903	17	1.09988	17	0.580966	18	0.0787821	19	0.0590349	18	0.101638	18	0.493856	18	0.179716	18	0.264581	19	0.0293768	18	0.0722913
20	0.383525	18	0.286661	18	3.1206	18	2.69395	18	0.62327	19	0.134373	20	0.31855	19	0.0555677	19	0.0583231	19	0.059055	19	0.0838631	20	0.247526	19	0.488774
22	2.42241	19	0.216654	19	0.0896589	19	3.45166	19	0.615099	20	0.832871	21	0.642545	20	0.200945	20	0.174899	20	0.43921	20	0.474781	21	0.0971458	20	0.627451
23	0.348722	20	0.209148	20	1.74661	20	0.1445	20	0.378852	21	1.44482	23	0.261576	21	0.0712649	21	0.0769525	21	0.0921174	21	0.0919647	22	0.152765	21	0.0641531
24	1.02308	21	0.346565	21	2.31481	21	0.425702	21	0.109136	22	0.175544	24	0.0961384	22	0.176339	22	0.45115	22	0.0882876	22	0.0610475	23	0.304314	22	0.635157
26	0.722452	22	1.99712	22	0.184724	22	0.170574	22	0.345324	23	0.653742	25	0.0532603	23	0.11287	23	0.0703417	23	0.386832	23	0.175513	24	0.115742	23	0.159521
28	0.801086	23	0.486746	23	0.656714	23	0.465386	23	0.663782	24	0.0998568	26	0.73004	24	0.0642345	24	0.538684	24	0.303909	24	0.242401	25	0.590732	24	0.0946299
29	0.588163	24	0.642851	24	0.455613	24	0.39058	24	0.224111	25	0.169011	27	0.132354	25	0.098113	25	0.160123	25	0.684548	25	0.107219	26	0.136248	25	0.140426
30	0.32396	25	3.14398	25	0.470629	25	0.332556	25	0.287223	26	0.810892	28	0.474272	26	0.34506	26	0.20433	26	0.164155	26	0.167868	28	0.421277	26	0.106087
31	0.56563	26	0.309264	26	1.05688	26	0.352836	26	0.181146	28	0.221101	29	0.255529	27	0.34358	28	0.21569	28	0.448344	28	0.797981	29	0.382543	28	0.46118
32	2.00426	27	0.102521	27	2.01958	27	0.851565	27	0.205538	29	1.26261	30	0.288679	28	0.164927	29	0.0902462	29	0.0550496	29	0.138381	30	0.209965	29	0.0983268
33	0.18901	28	0.207616	28	0.512479	28	0.436759	28	0.227685	30	0.195102	31	0.184946	30	0.104146	30	0.0941766	30	0.192981	30	1.65677	31	0.136173	30	0.349462
34	1.15005	29	0.52325	29	0.578712	29	0.309467	29	0.229982	31	0.285783	32	0.203036	31	0.396089	31	0.243959	31	0.200065	31	0.173639	32	0.470386	31	0.103624
35	0.835092	30	0.266061	30	0.326524	31	0.313079	30	0.140779	32	0.637414	33	2.20146	32	0.284002	32	0.532457	32	0.134969	32	0.681589	33	2.74451	32	0.129753
36	1.21782	31	0.278972	31	0.356392	32	0.967784	31	0.218336	33	2.01212	34	0.176836	33	0.446676	33	0.134399	33	1.16382	33	0.305056	34	0.175606	33	1.85352
38	3.45063	32	2.01068	32	0.650742	33	0.478993	32	0.148707	34	0.329352	35	0.105494	34	0.377513	34	0.583493	34	0.255997	34	0.262122	35	0.235592	34	0.353932
39	0.217776	33	0.670338	33	0.258079	34	1.92986	33	0.720114	35	0.049164	36	0.386805	35	0.256881	35	0.890754	35	0.289146	35	0.221635	36	0.802124	35	0.0768479
42	0.595872	34	0.455012	34	0.418589	35	0.101374	34	0.242434	36	0.9687	38	0.349414	36	1	36	1.7144	36	0.866269	36	0.520291	38	0.244905	36	0.611873
45	0.884	35	0.71328	35	0.430496	36	0.402648	35	1.91708	38	0.212668	39	0.292627	38	0.462898	38	0.15416	38	0.284885	38	0.936669	39	1.06955	38	0.298823
48	0.557261	36	0.597597	36	0.829712	38	0.483542	36	1.72003	39	0.527514	41	0.189756	39	0.413543	39	0.107368	39	0.396063	39	0.507645	41	0.112463	39	0.72053
51	0.378009	38	0.574307	38	0.270282	39	0.575398	38	0.301175	41	0.28427	42	0.177142	41	0.282493	42	0.129126	41	0.265862	42	0.175887	42	0.29095	41	0.195871
55	0.728455	39	0.7601	39	0.135856	41	0.313788	39	0.592912	42	1.17365	45	0.214124	42	0.344781	45	0.105818	42	0.253205	45	0.692975	45	0.10666	42	0.162574
56	0.75981	41	0.823742	42	0.249941	45	0.729189	41	0.576746	45	0.542127	47	0.318667	45	0.290815	47	0.415819	45	0.109813	48	0.104499	47	0.312433	47	0.410709
57	0.687267	42	0.298241	45	1.74512	47	0.297802	42	0.212779	47	0.238436	48	0.0506712	47	0.49928	48	0.182974	47	0.131918	51	0.18722	48	0.142823	48	0.306126
59	4.03755	45	1.87936	47	0.204507	48	0.343283	45	0.155345	48	0.0962095	51	0.401181	48	1.19735	51	0.334572	48	0.696492	55	0.239459	51	0.0980288	51	0.242564
63	1.0979	47	0.971366	48	0.570261	51	0.239165	47	3.96675	51	0.158964	55	0.175951	51	0.619095	55	0.179747	51	0.304836	56	0.122691	55	0.159268	55	0.181652
66	1.85047	51	0.22492	51	0.435332	54	0.874407	48	0.081199	55	0.107466	56	0.672604	55	0.376795	56	0.345944	55	0.11008	57	0.153703	56	0.270893	56	0.0237607
69	3.06706	54	0.390237	54	1.12584	55	0.249034	51	0.490883	56	0.105157	57	0.0731164	56	0.0934479	57	0.113176	56	0.165967	59	0.062851	57	0.259223	57	0.33459
71	0.397707	55	0.292035	55	0.836352	56	4.08866	54	1.74101	57	0.614581	59	0.197972	57	0.677929	59	0.157818	57	0.198687	62	0.0868429	59	0.0582985	59	0.123359
73	1.04826	56	3.10823	56	0.372013	57	0.0785577	55	0.61246	59	0.0179478	62	4.65148	59	0.0561573	62	0.218918	59	0.0741465	64	0.0559172	64	0.31557	64	2.16437
76	0.341631	57	0.225467	57	0.616436	59	0.0452544	56	0.440018	62	0.205719	64	1.06559	62	3.69857	64	1	64	0.234602	66	0.0312313	66	0.167935	66	0.087231
78	0.417746	58	4.95236	58	0.316421	62	0.30137	57	0.394079	64	0.574305	66	0.838055	64	1.02449	66	0.190906	66	0.528378	67	0.446731	67	1.25073	67	0.435626
82	1.33735	59	0.1875	59	0.696802	64	0.643908	59	0.26193	66	0.835734	67	0.399359	66	0.169016	67	0.310741	67	0.348174	68	0.0898391	68	0.061507	68	0.0515914
84	0.535228	60	1.62398	60	1.06621	66	0.160291	62	0.16847	67	0.618738	68	0.150471	67	0.626719	68	1.05958	68	0.0418331	69	0.142195	69	0.212438	69	0.373319
87	0.852985	63	1.03226	62	0.380379	67	0.427166	64	1	68	0.306067	69	0.123542	68	0.062368	69	0.280167	69	0.873714	70	0.259565	71	0.599934	70	0.113587
91	0.592863	64	0.253293	63	0.309763	68	0.150177	66	0.0865143	69	0.258355	71	0.137201	69	0.369038	70	0.310078	70	0.0853953	71	0.207936	73	0.233739	71	0.492597
92	0.734604	66	1.54089	64	0.0519152	69	0.220639	67	0.406106	71	0.272041	73	0.0986068	70	0.167521	71	0.903594	71	0.0986223	73	0.493211	74	0.00164698	73	0.0426339
94	1.07583	67	0.60609	66	0.0842561	71	0.386711	68	0.0390569	73	0.870767	74	0.275651	71	0.245545	73	0.077221	73	0.0709875	74	0.311475	76	0.509477	76	1.01311
95	0.485052	68	0.1671	67	0.691815	73	0.127695	69	0.269391	74	3.25645	76	0.645952	73	0.0796858	74	0.337478	74	0.913867	76	0.209784	78	0.543127	78	0.398881
101	0.378969	69	0.761659	68	0.144468	74	0.35702	70	0.0666285	76	0.378455	77	0.236779	74	0.920489	76	0.375224	76	0.396542	77	0.0586986	82	0.113173	82	0.316542
103	0.281889	70	2.13022	69	0.27958	76	0.113626	71	0.431979	77	0.241967	78	0.194502	76	0.159038	78	0.0929399	77	0.251605	78	0.107897	83	0.399617	83	0.112181
105	0.273483	71	0.119323	70	0.325169	77	0.483921	73	0.0831519	78	0.651748	82	1.40486	77	0.17891	82	1.07263	78	0.0571528	82	2.13286	84	0.103112	84	0.327075
106	1.47787	73	0.921307	71	0.0725064	78	0.60214	74	1.12683	82	2.13956	83	0.895174	78	0.0482547	83	0.0901317	82	0.427231	83	0.102901	85	0.204358	85	0.353307
107	2.64657	74	1.23795	73	0.465596	82	0.971943	75	0.84885	84	0.0566883	84	0.0858224	82	1.08699	84	0.0678715	83	0.133525	84	0.189692	87	0.149916	87	0.323903
108	0.634118	76	0.250728	74	0.249849	83	0.337426	76	0.372989	85	0.396384	87	0.289606	83	0.394911	85	1.28265	84	0.101257	87	0.202851	88	0.196494	88	0.530653
109	0.498393	77	0.167544	76	0.390588	85	11.3528	77	0.260782	87	0.35215	88	0.687587	84	0.0552623	87	0.107054	87	4.56414	88	0.797697	91	0.438235	91	0.59899
111	0.743929	78	0.33697	77	0.125468	87	1.59515	78	0.849678	88	0.729118	91	0.256216	85	0.545934	91	0.204998	91	0.149783	91	0.299254	92	0.761508	92	0.24053
112	0.432509	82	0.462182	78	2.2296	91	0.315715	82	0.295689	91	0.391676	92	0.815101	87	0.225888	92	0.336887	92	0.129771	92	0.786774	101	0.0318657	101	0.0408086
113	0.749408	84	0.74988	82	0.606372	92	0.716431	83	0.149225	92	0.310768	94	0.822058	88	0.731519	94	1.10401	101	0.108965	101	1.33338	103	0.0687244	103	0.264508
115	0.842085	85	0.474941	83	1.14391	94	0.797248	84	0.141268	95	0.664099	101	0.0885543	91	0.0694185	101	0.321114	103	0.305845	103	0.954378	104	0.411086	104	0.361396
116	0.177625	87	0.200929	84	0.478995	95	1.9938	87	0.252417	101	0.129819	103	0.299768	92	0.235259	103	0.23643	104	0.493579	104	1.19672	105	0.0501978	105	0.310375
118	3.47576	88	0.614249	85	0.119174	101	0.297108	88	0.524046	103	0.44912	104	0.217683	94	1.06349	104	0.160863	106	2.45615	105	0.303652	106	0.622451	106	0.435466
119	0.303685	91	1.06361	87	1.0274	103	0.415372	91	0.224168	104	0.148154	105	2.01709	101	0.241619	105	0.357044	107	0.0558973	106	0.510455	107	0.088512	107	0.0572989
121	1.45702	92	0.267919	88	1.61482	104	0.506849	92	0.192706	105	0.211023	106	2.53311	103	0.46934	106	0.308124	108	0.102056	107	0.139651	108	0.249125	108	0.571727
123	1.42081	94	1.07523	91	1.15458	105	3.68862	94	1.45696	106	2.25812	107	0.137656	104	0.0549859	107	0.519947	109	0.145099	108	1	109	0.0935452	109	0.0955147
125	2.06049	95	0.222415	92	0.332378	106	1.86774	95	0.104626	107	0.0601013	108	0.400945	105	0.0696098	108	0.578039	113	0.147352	109	0.469846	113	0.215225	113	2.23459
126	0.337168	101	0.774919	94	0.650702	107	0.353001	101	0.711887	108	0.17634	109	0.489269	106	0.190393	109	0.0601641	114	0.376906	113	0.305977	114	0.096943	114	0.0757015
127	0.0950313	102	1.72568	101	0.170408	108	0.409146	103	0.207015	109	0.414677	113	0.364255	107	0.250541	112	0.183455	115	0.257212	114	0.188639	115	0.141653	115	0.0590828
128	0.606834	104	0.190422	103	0.126681	109	0.37911	104	0.319973	112	0.0900118	114	0.140916	109	0.60876	114	0.41429	117	0.0299231	115	0.155518	117	8.04957	117	0.105957
129	1.24396	105	0.29936	104	0.0990671	111	0.451077	105	0.0949197	113	0.345199	115	0.26751	112	0.0591864	115	0.170122	118	0.182429	117	1.09001	118	0.0855101	118	0.44073
130	0.499739	106	0.564341	105	0.195108	112	2.34436	106	0.0264974	114	0.133629	116	0.495082	113	0.0363587	117	0.311753	119	0.225675	118	0.109499	119	0.149392	119	0.0881345
131	0.636528	107	3.30753	106	2.77284	113	0.206557	107	0.150085	115	0.869466	117	1.25232	114	0.18119	118	0.0474546	120	0.0664269	119	0.115126	120	0.00572397	120	0.109346
132	0.873077	108	1.29818	107	0.344367	114	0.321318	108	0.253019	116	0.266133	118	0.104088	115	0.085771	119	0.337798	122	0.0571263	120	0.228399	122	0.127647	121	0.047828
133	0.310047	109	0.918841	108	0.449201	115	0.532978	109	0.211055	117	0.482066	119	0.188129	117	0.141726	120	0.181903	123	0.0424265	122	0.0784083	123	3.76117	122	0.275382
134	0.503985	110	1.19283	109	0.959634	116	0.681378	111	0.265505	118	0.237086	120	0.0566576	118	0.106618	121	1.89203	124	0.0672822	123	0.112437	124	0.416132	123	0.216098
135	0.109811	111	0.393439	110	0.380085	117	0.306114	114	0.137646	119	1.46472	121	0.236328	119	0.941799	122	0.0585319	125	0.0534238	124	0.113684	125	0.134087	124	0.23784
136	0.859435	112	1.85335	111	0.290629	118	22.5069	115	0.181224	120	0.0703573	122	0.268435	120	1.05791	123	0.165998	127	0.328249	125	0.198814	126	1	125	0.0947208
138	0.703789	113	1.7568	112	0.642369	119	0.376139	116	0.0604055	121	0.37683	123	0.165316	121	0.135444	124	0.547694	128	0.314991	126	0.68472	127	1.74296	126	0.383851
139	2.79759	114	0.703612	113	0.288068	120	1.29311	117	0.217164	122	0.172077	124	9.57641	122	0.0984953	125	0.39429	129	0.182927	127	0.212831	128	0.152805	127	1.14435
140	0.945716	115	0.169185	114	1.67674	121	1.05429	118	0.432982	123	0.156044	125	0.0720314	123	0.0641187	126	1	130	1.59822	128	0.26604	129	0.0740439	128	0.0884533
141	0.665834	116	1.56798	115	0.0613922	122	0.12555	119	0.125397	124	12.1456	126	1.34169	124	0.620668	127	0.295438	131	0.121221	129	0.342765	130	0.0732843	129	0.0850083
143	1.39487	117	0.235748	116	0.222109	123	1.00742	120	20.9999	125	0.0649304	127	1.78741	125	0.351656	128	0.250159	132	0.713705	130	0.358855	131	0.217231	130	0.0637262
144	2.08018	118	0.544359	117	0.466412	124	0.296367	121	0.641833	126	4.28869	128	0.131852	126	0.2	130	0.358531	133	2.63744	131	0.274435	132	0.141408	131	0.0888014
147	0.139622	119	0.266693	118	0.333621	125	1.1531	122	0.293688	127	0.663519	129	0.0173416	127	0.0817293	132	0.153926	134	0.141761	132	0.478881	133	8.33056	132	0.132182
148	2.14425	120	5.2469	119	0.0647024	126	0.204935	123	0.180279	128	0.275676	130	0.474061	128	0.197211	133	0.754372	135	0.370391	133	0.412464	134	0.17407	133	0.336822
149	0.623304	121	0.751727	120	0.905936	127	0.83653	124	3.12788	129	1.31711	131	0.245623	129	0.524111	134	0.556605	136	0.145908	134	2.28012	135	0.0767339	134	0.431364
150	0.881756	122	0.650632	121	0.502038	128	0.184786	125	1.36284	130	1.18842	132	0.0579814	130	0.287843	135	0.107634	137	1.03588	135	0.262811	136	0.723657	135	0.0542339
151	0.429383	123	0.245239	122	1.07344	129	0.484771	126	0.151515	131	0.255584	133	1.23786	131	0.401564	136	0.530707	138	0.839667	136	0.352888	137	0.61717	136	0.220237
153	4.45011	124	1.07363	123	0.191576	130	0.163776	127	0.210547	132	0.0820936	134	0.0237016	132	0.156272	137	0.256437	140	0.133719	137	0.410512	138	0.236345	137	1.49285
154	9.33481	125	1.48854	124	1.74599	131	0.227194	128	0.311568	133	1.9205	135	0.140428	133	0.0543146	138	1.77854	141	0.507874	138	2.82044	140	0.411198	138	0.0482625
155	1.44696	126	0.343864	125	0.339989	132	0.0462077	129	0.178147	134	1.15607	136	0.0682423	134	0.269206	140	0.466492	142	0.281287	140	0.390229	141	1.05078	140	0.127246
156	0.21892	127	1.15057	127	0.445587	133	0.1522	130	0.371226	135	0.0526411	137	0.893946	135	0.147812	141	0.347721	143	0.769135	141	0.788782	142	0.253313	141	2.49598
157	0.339802	128	0.0932449	128	0.140739	134	0.470191	131	0.67747	136	0.444216	138	0.152863	136	0.108886	142	1.16014	147	0.391732	142	0.455708	143	0.26908	142	1.13542
159	1.95185	129	0.227607	129	1.11833	135	0.715549	132	0.352654	138	0.107869	139	0.22893	137	1.13135	143	0.322064	148	0.270663	143	0.805164	147	0.628427	143	0.618449
160	4.146	130	0.54283	130	0.492167	136	0.345732	133	0.116002	139	0.125202	140	0.424931	138	0.0769845	147	0.336273	149	0.333409	147	0.958451	148	0.593016	147	0.126292
161	1.14242	131	0.899289	131	1.07519	138	0.065053	134	0.348334	140	0.0706821	141	1.34071	139	0.478565	148	0.421722	150	1.04078	148	1.15973	149	0.179186	148	0.305107
		132	3.73049	132	0.0811297	139	2.34048	135	0.250354	141	0.380893	142	0.157689	140	0.456468	149	0.315414	151	0.627247	149	0.79626	150	0.588043	149	1.01937
		133	0.219509	133	0.454545	140	0.555592	136	0.517072	142	0.186218	143	0.0337272	141	0.352344	150	0.163757	152	0.999751	150	0.0968858	151	0.194439	150	0.166098
		134	0.872176	134	0.18227	141	0.44521	137	0.248944	143	1.27974	147	0.286221	142	0.241641	151	0.362812	153	0.222965	151	0.275017	152	0.247916	151	0.705653
		135	1.84928	135	0.860206	142	0.500206	139	0.111151	146	0.305069	148	0.324814	143	0.479954	152	0.133536	154	1.42345	152	0.419322	153	0.196343	152	0.137164
		136	0.833499	136	0.846592	143	0.367848	140	2.70797	147	1.14932	149	0.581628	147	0.462558	153	0.709564	155	0.431669	153	0.874667	154	0.411938	153	0.279783
		138	0.185206	138	0.0894866	144	0.819398	141	0.306915	149	0.774938	150	0.314458	148	1.25411	154	0.226575	156	0.30502	154	0.21237	155	0.250483	154	0.221303
		139	0.362872	139	0.191551	146	1.13647	142	0.20553	150	0.727765	151	0.0534299	149	4.26725	155	1.47615	157	0.350936	155	0.598441	156	0.510835	155	0.296346
		140	0.14563	140	1.30724	147	1.71876	143	0.45468	151	6.70544	152	0.421826	150	0.491134	156	1.08324	158	0.46623	156	1.43899	157	0.213103	156	0.491809
		141	0.477078	141	0.256631	149	0.179091	146	0.349155	153	1.15408	153	1.07548	151	0.350719	157	0.45871	160	0.491849	157	0.429225	158	0.135241	157	0.121482
		143	1.60281	142	1.04139	150	0.851888	147	0.170755	154	1.31906	154	8.90157	152	2.53318	158	0.331246	161	0.281457	158	0.251401	160	0.850826	158	0.30276
		144	1.86108	143	1.73589	151	0.422062	148	1.72416	155	0.570323	155	1.36093	153	0.514169	160	1.13393			160	0.295002	161	0.131226	160	0.369787
		145	0.748455	144	0.440404	153	1.84208	149	0.23454	156	0.726946	156	0.479842	154	0.157393	161	0.146769			161	1.02752			161	0.73974
		146	0.513686	146	0.442589	154	0.291669	150	0.569449	157	0.747397	157	0.163385	155	0.365751
		147	1.72012	147	0.847218	155	0.187304	151	0.298354	158	0.320052	158	0.272265	156	0.312735
		148	0.484697	148	0.724032	156	1.08604	152	1.00109	160	0.714031	160	0.546703	157	0.448278
		149	0.34367	149	1.72142	157	0.299569	153	0.88	161	0.258781	161	0.602499	160	0.814403
		150	0.393167	150	0.756385	158	0.27145	154	1.45816					161	0.626475
		153	1.04366	151	0.540013	160	0.801692	155	0.371316
		154	0.0664181	153	1.0798	161	0.676069	156	0.299106
		155	0.217927	154	0.633634			157	0.56195
		156	0.724593	155	0.711342			158	0.405394
		157	0.545487	156	0.678019			160	0.38145
		158	0.326455	157	0.678655			161	0.454061
		160	0.146348	158	0.904342
		161	0.659155	160	0.371226
				161	0.395055

## Sheet: Missing ratios month-by month
KOD	Month 0	Month 1	Month 2	Month 3	Month 4	Month 5	Month 6	Month 7	Month 8	Month 9	Month 10	Month 11	Month 12
1	1	1	1	1	1	1	1	1	1	1	1	1	1		1742 kvoter totalt
2															255 bortfall
3	1	1	1	1	1	1	1	1	1	1	1	1	1		1487 kvar
4	2	1	1	1	1	1	1	1	1	1	1	1	1		mer än 114 barn i snitt per Month
5	1	1	1	1	1	1	1	1	1	1	1	1	1
6	1	1	1	1	1	1	1	1	1	1	1	1	1
7
8	1	1	1	1	1	1	1	1	1	1	1	1	1
9
10	1	1	1	1	1	1	1	1	1	1	1	1	1
11	1	1	1	1	1	1	1	1	1	1	1	1	1
12	1	1	1	1	1	1	1	1	1	1	1	1	1
13	1	1	1	1	1	1	1	1	1	1	1	1	1
14	1	1	1	1	1	1	1	1	1	1	1	1	1
15	1	1	1	1	1	1	2	1	1	1	1	1	1
16	2	1	1	1	1	2	2	2	2	2	2	2	2
17	1	1	1	1	1	1	1	1	1	1	1	1	1
18	1	1	1	1	1	1	1	1	1	1	1	2	1
19	1	1	1	1	1	1	1	1	1	1	1	1	1
20	1	1	1	1	1	1	1	1	1	1	1	1	1
21	2	1	1	1	1	1	1	1	1	1	1	1	1
22	1	1	1	1	1	1	2	1	1	1	1	1	1
23	1	1	1	1	1	1	1	1	1	1	1	1	1
24	1	1	1	1	1	1	1	1	1	1	1	1	1
25	2	1	1	1	1	1	1	1	1	1	1	1	1
26	1	1	1	1	1	1	1	1	1	1	1	1	1
27	2	1	1	1	1	2	1	1	2	2	2	2	2
28	1	1	1	1	1	1	1	1	1	1	1	1	1
29	1	1	1	1	1	1	1	1	1	1	1	1	1
30	1	1	1	2	1	1	1	1	1	1	1	1	1
31	1	1	1	1	1	1	1	1	1	1	1	1	1
32	1	1	1	1	1	1	1	1	1	1	1	1	1
33	1	1	1	1	1	1	1	1	1	1	1	1	1
34	1	1	1	1	1	1	1	1	1	1	1	1	1
35	1	1	1	1	1	1	1	1	1	1	1	1	1
36	1	1	1	1	1	1	1	1	1	1	1	1	1
37
38	1	1	1	1	1	1	1	1	1	1	1	1	1
39	1	1	1	1	1	1	1	1	1	1	1	1	1
40
41	2	1	2	1	1	1	1	1	2	1	1	1	1
42	1	1	1	2	1	1	1	1	1	1	1	1	1
43
44
45	1	1	1	1	1	1	1	1	1	1	1	1	2
46
47	2	1	1	1	1	1	1	1	1	1	2	1	1
48	1	2	1	1	1	1	1	1	1	1	1	1	1
49
50
51	1	1	1	1	1	1	1	1	1	1	1	1	1
52
53
54	2	1	1	1	1	2	2	2	2	2	2	2	2
55	1	1	1	1	1	1	1	1	1	1	1	1	1
56	1	1	1	1	1	1	1	1	1	1	1	1	1
57	1	1	1	1	1	1	1	1	1	1	1	1	1
58	2	1	1	2	2	2	2	2	2	2	2	2	2
59	1	1	1	1	1	1	1	1	1	1	1	1	1
60	2	1	1	2	2	2	2	2	2	2	2	2	2
61
62	2	2	1	1	1	1	1	1	1	2	1	2	2
63	1	1	1	2	2	2	2	2	2	2	2	2	2
64	2	1	1	1	1	1	1	1	1	1	1	1	1
65
66	1	1	1	1	1	1	1	1	1	1	1	1	1
67	2	1	1	1	1	1	1	1	1	1	1	1	1
68	2	1	1	1	1	1	1	1	1	1	1	1	1
69	1	1	1	1	1	1	1	1	1	1	1	1	1
70	2	1	1	2	1	2	2	1	1	1	1	2	1
71	1	1	1	1	1	1	1	1	1	1	1	1	1
72
73	1	1	1	1	1	1	1	1	1	1	1	1	1
74	2	1	1	1	1	1	1	1	1	1	1	1	2
75	2	2	2	2	1	2	2	2	2	2	2	2	2
76	1	1	1	1	1	1	1	1	1	1	1	1	1
77	2	1	1	1	1	1	1	1	2	1	1	2	2
78	1	1	1	1	1	1	1	1	1	1	1	1	1
79
80
81
82	1	1	1	1	1	1	1	1	1	1	1	1	1
83	2	2	1	1	1	2	1	1	1	1	1	1	1
84	1	1	1	2	1	1	1	1	1	1	1	1	1
85	2	1	1	1	2	1	2	1	1	2	2	1	1
86
87	1	1	1	1	1	1	1	1	1	1	1	1	1
88	2	1	1	2	1	1	1	1	2	2	1	1	1
89
90
91	1	1	1	1	1	1	1	1	1	1	1	1	1
92	2	1	1	1	1	1	1	1	1	1	1	1	1
93
94	1	1	1	1	1	2	1	1	1	2	2	2	2
95	1	1	2	1	1	1	2	2	2	2	2	2	2
96
97
98
99
100
101	1	1	1	1	1	1	1	1	1	1	1	1	1
102	2	1	2	2	2	2	2	2	2	2	2	2	2
103	1	2	1	1	1	1	1	1	1	1	1	1	1
104	2	1	1	1	1	1	1	1	1	1	1	1	1
105	1	1	1	1	1	1	1	1	1	2	1	1	1
106	1	1	1	1	1	1	1	1	1	1	1	1	1
107	1	1	1	1	1	1	1	1	1	1	1	1	1
108	1	1	1	1	1	1	1	2	1	1	1	1	1
109	1	1	1	1	1	1	1	1	1	1	1	1	1
110	2	1	1	2	2	2	2	2	2	2	2	2	2
111	1	1	1	1	1	2	2	2	2	2	2	2	2
112	1	1	1	1	2	1	2	1	1	2	2	2	2
113	1	1	1	1	2	1	1	1	2	1	1	1	1
114	2	1	1	1	1	1	1	1	1	1	1	1	1
115	1	1	1	1	1	1	1	1	1	1	1	1	1
116	1	1	1	1	1	1	1	2	2	2	2	2	2
117	2	1	1	1	2	1	1	1	1	1	1	1	1
118	1	1	1	1	1	1	1	1	1	1	1	1	1
119	1	1	1	1	1	1	1	1	1	1	1	1	1
120	2	1	1	1	1	1	1	1	1	1	1	1	1
121	1	1	1	1	1	1	1	1	1	2	2	2	1
122	2	1	1	1	1	1	1	1	1	1	1	1	1
123	1	1	1	1	1	1	1	1	1	1	1	1	1
124	2	1	1	1	1	1	1	1	1	1	1	1	1
125	1	1	1	1	1	1	1	1	1	1	1	1	1
126	1	1	2	1	1	1	1	1	1	2	1	1	1
127	1	1	1	1	1	1	1	1	1	1	1	1	1
128	1	1	1	1	1	1	1	1	1	1	1	1	1
129	1	1	1	1	1	1	1	1	2	1	1	1	1
130	1	1	1	1	1	1	1	1	1	1	1	1	1
131	1	1	1	1	1	1	1	1	2	1	1	1	1
132	1	1	1	1	1	1	1	1	1	1	1	1	1
133	1	1	1	1	1	1	1	1	1	1	1	1	1
134	1	1	1	1	1	1	1	1	1	1	1	1	1
135	1	1	1	1	1	1	1	1	1	1	1	1	1
136	1	1	1	1	1	1	1	1	1	1	1	1	1
137	2	2	2	2	1	2	1	1	1	1	1	1	1
138	1	1	1	1	2	1	1	1	1	1	1	1	1
139	1	1	1	1	1	1	1	1	2	2	2	2	2
140	1	1	1	1	1	1	1	1	1	1	1	1	1
141	1	1	1	1	1	1	1	1	1	1	1	1	1
142	2	2	1	1	1	1	1	1	1	1	1	1	1
143	1	1	1	1	1	1	1	1	1	1	1	1	1
144	1	1	1	1	2	2	2	2	2	2	2	2	2
145	2	1	2	2	2	2	2	2	2	2	2	2	2
146	2	1	1	1	1	1	2	2	2	2	2	2	2
147	1	1	1	1	1	1	1	1	1	1	1	1	1
148	1	1	1	2	1	2	1	1	1	1	1	1	1
149	1	1	1	1	1	1	1	1	1	1	1	1	1
150	1	1	1	1	1	1	1	1	1	1	1	1	1
151	1	2	1	1	1	1	1	1	1	1	1	1	1
152	2	2	2	2	1	2	1	1	1	1	1	1	1
153	1	1	1	1	1	1	1	1	1	1	1	1	1
154	1	1	1	1	1	1	1	1	1	1	1	1	1
155	1	1	1	1	1	1	1	1	1	1	1	1	1
156	1	1	1	1	1	1	1	1	1	1	1	1	1
157	1	1	1	1	1	1	1	1	1	1	1	1	1
158	2	1	1	1	1	1	1	2	1	1	1	1	1
159	1	2	2	2	2	2	2	2	2	2	2	2	2
160	1	1	1	1	1	1	1	1	1	1	1	1	1
161	1	1	1	1	1	1	1	1	1	1	1	1	1

## Sheet: Color-coded groups
Code	Evening/Morning ratio month 0	Code	Evening/Morning ratio month 1	Code	Evening/Morning ratio month 2	Code	Evening/Morning ratio month 3	Code	Evening/Morning ratio month 4	Code	Evening/Morning ratio month 5	Code	Evening/Morning ratio month 6	Code	Evening/Morning ratio month 7	Code	Evening/Morning ratio month 8	Code	Evening/Morning ratio month 9	Code	Evening/Morning ratio month 10	Code	Evening/Morning ratio month 11	Code	Evening/Morning ratio month 12
1	0.575171	1	0.538811	1	0.146683	1	2.83009	1	0.756761	1	0.797778	1	0.0329449	1	4.00599	1	0.283801	1	0.578287	1	0.216644	1	0.248556	1	0.197267	Gul	Barn Kortison LM
3	0.920129	3	0.581204	3	0.1167	3	0.906142	3	0.218712	3	0.220137	3	0.0396859	3	0.361004	3	2.30172	3	0.162018	3	0.161286	3	0.233271	3	0.148387	Grön	Barn LM
5	0.395667	4	0.263445	4	0.149306	4	0.293425	4	0.0713148	4	0.166109	4	0.396435	4	3.27032	4	0.0787295	4	0.1507	4	0.0899265	4	0.0775583	4	0.0589396	Röd	Mamma Kortison LM och Ammar
6	0.229981	5	0.429609	5	0.377453	5	0.251296	5	0.141578	5	1.18587	5	0.485291	5	0.0348431	5	0.236745	5	0.359607	5	0.467271	5	0.125485	5	0.0854815	Rosa	Mamma Kortison LM men Ammar Ej
8	0.349042	6	0.17294	6	1.68496	6	0.277587	6	0.0828089	6	0.56085	6	0.188637	6	0.111549	6	0.212215	6	0.283994	6	0.0870302	6	0.9322	6	0.236847	Blå	Mamma LM och Ammar
10	0.698923	8	2.9466	8	1.75508	8	0.268109	8	0.436084	8	0.578292	8	0.986287	8	1.65158	8	0.574578	8	0.823007	8	0.256992	8	0.292952	8	2.57276	Ljusblå	Mamma LM men Ammar Ej
11	3.9388	10	0.274854	10	2.9068	10	0.524966	10	0.0581151	10	0.0965728	10	0.379951	10	2.75115	10	0.199577	10	0.0983084	10	0.105509	10	0.409054	10	0.158388
12	0.512095	11	2.20146	11	0.379712	11	0.218934	11	0.325346	11	0.743765	11	0.218795	11	0.476631	11	0.326097	11	0.317358	11	0.418327	11	0.208352	11	0.481327
13	1.72663	12	0.676862	12	0.320139	12	0.472572	12	0.380251	12	2.33341	12	0.754092	12	0.12295	12	0.891297	12	0.307961	12	0.314946	12	0.0386754	12	0.306432
14	2.02113	13	0.361847	13	0.505812	13	0.336796	13	1.50124	13	3.72399	13	0.734845	13	0.712219	13	0.435248	13	0.463825	13	1.23836	13	0.591031	13	0.0738772
15	0.36881	14	0.439137	14	0.264808	14	4.35013	14	1.07895	14	0.243563	14	0.137067	14	0.361983	14	1.64329	14	0.30458	14	0.24428	14	14.0072	14	0.500795
17	0.306614	15	1.32761	15	0.0493661	15	0.628209	15	0.323976	15	0.583972	17	0.860945	15	0.17277	15	0.593142	15	0.139585	15	0.100443	15	0.173222	15	0.218915
18	0.280943	16	0.847838	16	0.394853	16	0.255368	16	0.930863	17	1.1458	18	0.204844	17	0.346214	17	0.257272	17	3.48553	17	0.437679	17	0.7083	17	0.687225
19	1.5278	17	0.446289	17	0.571903	17	1.09988	17	0.580966	18	0.0787821	19	0.0590349	18	0.101638	18	0.493856	18	0.179716	18	0.264581	19	0.0293768	18	0.0722913
20	0.383525	18	0.286661	18	3.1206	18	2.69395	18	0.62327	19	0.134373	20	0.31855	19	0.0555677	19	0.0583231	19	0.059055	19	0.0838631	20	0.247526	19	0.488774
22	2.42241	19	0.216654	19	0.0896589	19	3.45166	19	0.615099	20	0.832871	21	0.642545	20	0.200945	20	0.174899	20	0.43921	20	0.474781	21	0.0971458	20	0.627451
23	0.348722	20	0.209148	20	1.74661	20	0.1445	20	0.378852	21	1.44482	23	0.261576	21	0.0712649	21	0.0769525	21	0.0921174	21	0.0919647	22	0.152765	21	0.0641531
24	1.02308	21	0.346565	21	2.31481	21	0.425702	21	0.109136	22	0.175544	24	0.0961384	22	0.176339	22	0.45115	22	0.0882876	22	0.0610475	23	0.304314	22	0.635157
26	0.722452	22	1.99712	22	0.184724	22	0.170574	22	0.345324	23	0.653742	25	0.0532603	23	0.11287	23	0.0703417	23	0.386832	23	0.175513	24	0.115742	23	0.159521
28	0.801086	23	0.486746	23	0.656714	23	0.465386	23	0.663782	24	0.0998568	26	0.73004	24	0.0642345	24	0.538684	24	0.303909	24	0.242401	25	0.590732	24	0.0946299
29	0.588163	24	0.642851	24	0.455613	24	0.39058	24	0.224111	25	0.169011	27	0.132354	25	0.098113	25	0.160123	25	0.684548	25	0.107219	26	0.136248	25	0.140426
30	0.32396	25	3.14398	25	0.470629	25	0.332556	25	0.287223	26	0.810892	28	0.474272	26	0.34506	26	0.20433	26	0.164155	26	0.167868	28	0.421277	26	0.106087
31	0.56563	26	0.309264	26	1.05688	26	0.352836	26	0.181146	28	0.221101	29	0.255529	27	0.34358	28	0.21569	28	0.448344	28	0.797981	29	0.382543	28	0.46118
32	2.00426	27	0.102521	27	2.01958	27	0.851565	27	0.205538	29	1.26261	30	0.288679	28	0.164927	29	0.0902462	29	0.0550496	29	0.138381	30	0.209965	29	0.0983268
33	0.18901	28	0.207616	28	0.512479	28	0.436759	28	0.227685	30	0.195102	31	0.184946	30	0.104146	30	0.0941766	30	0.192981	30	1.65677	31	0.136173	30	0.349462
34	1.15005	29	0.52325	29	0.578712	29	0.309467	29	0.229982	31	0.285783	32	0.203036	31	0.396089	31	0.243959	31	0.200065	31	0.173639	32	0.470386	31	0.103624
35	0.835092	30	0.266061	30	0.326524	31	0.313079	30	0.140779	32	0.637414	33	2.20146	32	0.284002	32	0.532457	32	0.134969	32	0.681589	33	2.74451	32	0.129753
36	1.21782	31	0.278972	31	0.356392	32	0.967784	31	0.218336	33	2.01212	34	0.176836	33	0.446676	33	0.134399	33	1.16382	33	0.305056	34	0.175606	33	1.85352
38	3.45063	32	2.01068	32	0.650742	33	0.478993	32	0.148707	34	0.329352	35	0.105494	34	0.377513	34	0.583493	34	0.255997	34	0.262122	35	0.235592	34	0.353932
39	0.217776	33	0.670338	33	0.258079	34	1.92986	33	0.720114	35	0.049164	36	0.386805	35	0.256881	35	0.890754	35	0.289146	35	0.221635	36	0.802124	35	0.0768479
42	0.595872	34	0.455012	34	0.418589	35	0.101374	34	0.242434	36	0.9687	38	0.349414	36	1	36	1.7144	36	0.866269	36	0.520291	38	0.244905	36	0.611873
45	0.884	35	0.71328	35	0.430496	36	0.402648	35	1.91708	38	0.212668	39	0.292627	38	0.462898	38	0.15416	38	0.284885	38	0.936669	39	1.06955	38	0.298823
48	0.557261	36	0.597597	36	0.829712	38	0.483542	36	1.72003	39	0.527514	41	0.189756	39	0.413543	39	0.107368	39	0.396063	39	0.507645	41	0.112463	39	0.72053
51	0.378009	38	0.574307	38	0.270282	39	0.575398	38	0.301175	41	0.28427	42	0.177142	41	0.282493	42	0.129126	41	0.265862	42	0.175887	42	0.29095	41	0.195871
55	0.728455	39	0.7601	39	0.135856	41	0.313788	39	0.592912	42	1.17365	45	0.214124	42	0.344781	45	0.105818	42	0.253205	45	0.692975	45	0.10666	42	0.162574
56	0.75981	41	0.823742	42	0.249941	45	0.729189	41	0.576746	45	0.542127	47	0.318667	45	0.290815	47	0.415819	45	0.109813	48	0.104499	47	0.312433	47	0.410709
57	0.687267	42	0.298241	45	1.74512	47	0.297802	42	0.212779	47	0.238436	48	0.0506712	47	0.49928	48	0.182974	47	0.131918	51	0.18722	48	0.142823	48	0.306126
59	4.03755	45	1.87936	47	0.204507	48	0.343283	45	0.155345	48	0.0962095	51	0.401181	48	1.19735	51	0.334572	48	0.696492	55	0.239459	51	0.0980288	51	0.242564
63	1.0979	47	0.971366	48	0.570261	51	0.239165	47	3.96675	51	0.158964	55	0.175951	51	0.619095	55	0.179747	51	0.304836	56	0.122691	55	0.159268	55	0.181652
66	1.85047	51	0.22492	51	0.435332	54	0.874407	48	0.081199	55	0.107466	56	0.672604	55	0.376795	56	0.345944	55	0.11008	57	0.153703	56	0.270893	56	0.0237607
69	3.06706	54	0.390237	54	1.12584	55	0.249034	51	0.490883	56	0.105157	57	0.0731164	56	0.0934479	57	0.113176	56	0.165967	59	0.062851	57	0.259223	57	0.33459
71	0.397707	55	0.292035	55	0.836352	56	4.08866	54	1.74101	57	0.614581	59	0.197972	57	0.677929	59	0.157818	57	0.198687	62	0.0868429	59	0.0582985	59	0.123359
73	1.04826	56	3.10823	56	0.372013	57	0.0785577	55	0.61246	59	0.0179478	62	4.65148	59	0.0561573	62	0.218918	59	0.0741465	64	0.0559172	64	0.31557	64	2.16437
76	0.341631	57	0.225467	57	0.616436	59	0.0452544	56	0.440018	62	0.205719	64	1.06559	62	3.69857	64	1	64	0.234602	66	0.0312313	66	0.167935	66	0.087231
78	0.417746	58	4.95236	58	0.316421	62	0.30137	57	0.394079	64	0.574305	66	0.838055	64	1.02449	66	0.190906	66	0.528378	67	0.446731	67	1.25073	67	0.435626
82	1.33735	59	0.1875	59	0.696802	64	0.643908	59	0.26193	66	0.835734	67	0.399359	66	0.169016	67	0.310741	67	0.348174	68	0.0898391	68	0.061507	68	0.0515914
84	0.535228	60	1.62398	60	1.06621	66	0.160291	62	0.16847	67	0.618738	68	0.150471	67	0.626719	68	1.05958	68	0.0418331	69	0.142195	69	0.212438	69	0.373319
87	0.852985	63	1.03226	62	0.380379	67	0.427166	64	1	68	0.306067	69	0.123542	68	0.062368	69	0.280167	69	0.873714	70	0.259565	71	0.599934	70	0.113587
91	0.592863	64	0.253293	63	0.309763	68	0.150177	66	0.0865143	69	0.258355	71	0.137201	69	0.369038	70	0.310078	70	0.0853953	71	0.207936	73	0.233739	71	0.492597
92	0.734604	66	1.54089	64	0.0519152	69	0.220639	67	0.406106	71	0.272041	73	0.0986068	70	0.167521	71	0.903594	71	0.0986223	73	0.493211	74	0.00164698	73	0.0426339
94	1.07583	67	0.60609	66	0.0842561	71	0.386711	68	0.0390569	73	0.870767	74	0.275651	71	0.245545	73	0.077221	73	0.0709875	74	0.311475	76	0.509477	76	1.01311
95	0.485052	68	0.1671	67	0.691815	73	0.127695	69	0.269391	74	3.25645	76	0.645952	73	0.0796858	74	0.337478	74	0.913867	76	0.209784	78	0.543127	78	0.398881
101	0.378969	69	0.761659	68	0.144468	74	0.35702	70	0.0666285	76	0.378455	77	0.236779	74	0.920489	76	0.375224	76	0.396542	77	0.0586986	82	0.113173	82	0.316542
103	0.281889	70	2.13022	69	0.27958	76	0.113626	71	0.431979	77	0.241967	78	0.194502	76	0.159038	78	0.0929399	77	0.251605	78	0.107897	83	0.399617	83	0.112181
105	0.273483	71	0.119323	70	0.325169	77	0.483921	73	0.0831519	78	0.651748	82	1.40486	77	0.17891	82	1.07263	78	0.0571528	82	2.13286	84	0.103112	84	0.327075
106	1.47787	73	0.921307	71	0.0725064	78	0.60214	74	1.12683	82	2.13956	83	0.895174	78	0.0482547	83	0.0901317	82	0.427231	83	0.102901	85	0.204358	85	0.353307
107	2.64657	74	1.23795	73	0.465596	82	0.971943	75	0.84885	84	0.0566883	84	0.0858224	82	1.08699	84	0.0678715	83	0.133525	84	0.189692	87	0.149916	87	0.323903
108	0.634118	76	0.250728	74	0.249849	83	0.337426	76	0.372989	85	0.396384	87	0.289606	83	0.394911	85	1.28265	84	0.101257	87	0.202851	88	0.196494	88	0.530653
109	0.498393	77	0.167544	76	0.390588	85	11.3528	77	0.260782	87	0.35215	88	0.687587	84	0.0552623	87	0.107054	87	4.56414	88	0.797697	91	0.438235	91	0.59899
111	0.743929	78	0.33697	77	0.125468	87	1.59515	78	0.849678	88	0.729118	91	0.256216	85	0.545934	91	0.204998	91	0.149783	91	0.299254	92	0.761508	92	0.24053
112	0.432509	82	0.462182	78	2.2296	91	0.315715	82	0.295689	91	0.391676	92	0.815101	87	0.225888	92	0.336887	92	0.129771	92	0.786774	101	0.0318657	101	0.0408086
113	0.749408	84	0.74988	82	0.606372	92	0.716431	83	0.149225	92	0.310768	94	0.822058	88	0.731519	94	1.10401	101	0.108965	101	1.33338	103	0.0687244	103	0.264508
115	0.842085	85	0.474941	83	1.14391	94	0.797248	84	0.141268	95	0.664099	101	0.0885543	91	0.0694185	101	0.321114	103	0.305845	103	0.954378	104	0.411086	104	0.361396
116	0.177625	87	0.200929	84	0.478995	95	1.9938	87	0.252417	101	0.129819	103	0.299768	92	0.235259	103	0.23643	104	0.493579	104	1.19672	105	0.0501978	105	0.310375
118	3.47576	88	0.614249	85	0.119174	101	0.297108	88	0.524046	103	0.44912	104	0.217683	94	1.06349	104	0.160863	106	2.45615	105	0.303652	106	0.622451	106	0.435466
119	0.303685	91	1.06361	87	1.0274	103	0.415372	91	0.224168	104	0.148154	105	2.01709	101	0.241619	105	0.357044	107	0.0558973	106	0.510455	107	0.088512	107	0.0572989
121	1.45702	92	0.267919	88	1.61482	104	0.506849	92	0.192706	105	0.211023	106	2.53311	103	0.46934	106	0.308124	108	0.102056	107	0.139651	108	0.249125	108	0.571727
123	1.42081	94	1.07523	91	1.15458	105	3.68862	94	1.45696	106	2.25812	107	0.137656	104	0.0549859	107	0.519947	109	0.145099	108	1	109	0.0935452	109	0.0955147
125	2.06049	95	0.222415	92	0.332378	106	1.86774	95	0.104626	107	0.0601013	108	0.400945	105	0.0696098	108	0.578039	113	0.147352	109	0.469846	113	0.215225	113	2.23459
126	0.337168	101	0.774919	94	0.650702	107	0.353001	101	0.711887	108	0.17634	109	0.489269	106	0.190393	109	0.0601641	114	0.376906	113	0.305977	114	0.096943	114	0.0757015
127	0.0950313	102	1.72568	101	0.170408	108	0.409146	103	0.207015	109	0.414677	113	0.364255	107	0.250541	112	0.183455	115	0.257212	114	0.188639	115	0.141653	115	0.0590828
128	0.606834	104	0.190422	103	0.126681	109	0.37911	104	0.319973	112	0.0900118	114	0.140916	109	0.60876	114	0.41429	117	0.0299231	115	0.155518	117	8.04957	117	0.105957
129	1.24396	105	0.29936	104	0.0990671	111	0.451077	105	0.0949197	113	0.345199	115	0.26751	112	0.0591864	115	0.170122	118	0.182429	117	1.09001	118	0.0855101	118	0.44073
130	0.499739	106	0.564341	105	0.195108	112	2.34436	106	0.0264974	114	0.133629	116	0.495082	113	0.0363587	117	0.311753	119	0.225675	118	0.109499	119	0.149392	119	0.0881345
131	0.636528	107	3.30753	106	2.77284	113	0.206557	107	0.150085	115	0.869466	117	1.25232	114	0.18119	118	0.0474546	120	0.0664269	119	0.115126	120	0.00572397	120	0.109346
132	0.873077	108	1.29818	107	0.344367	114	0.321318	108	0.253019	116	0.266133	118	0.104088	115	0.085771	119	0.337798	122	0.0571263	120	0.228399	122	0.127647	121	0.047828
133	0.310047	109	0.918841	108	0.449201	115	0.532978	109	0.211055	117	0.482066	119	0.188129	117	0.141726	120	0.181903	123	0.0424265	122	0.0784083	123	3.76117	122	0.275382
134	0.503985	110	1.19283	109	0.959634	116	0.681378	111	0.265505	118	0.237086	120	0.0566576	118	0.106618	121	1.89203	124	0.0672822	123	0.112437	124	0.416132	123	0.216098
135	0.109811	111	0.393439	110	0.380085	117	0.306114	114	0.137646	119	1.46472	121	0.236328	119	0.941799	122	0.0585319	125	0.0534238	124	0.113684	125	0.134087	124	0.23784
136	0.859435	112	1.85335	111	0.290629	118	22.5069	115	0.181224	120	0.0703573	122	0.268435	120	1.05791	123	0.165998	127	0.328249	125	0.198814	126	1	125	0.0947208
138	0.703789	113	1.7568	112	0.642369	119	0.376139	116	0.0604055	121	0.37683	123	0.165316	121	0.135444	124	0.547694	128	0.314991	126	0.68472	127	1.74296	126	0.383851
139	2.79759	114	0.703612	113	0.288068	120	1.29311	117	0.217164	122	0.172077	124	9.57641	122	0.0984953	125	0.39429	129	0.182927	127	0.212831	128	0.152805	127	1.14435
140	0.945716	115	0.169185	114	1.67674	121	1.05429	118	0.432982	123	0.156044	125	0.0720314	123	0.0641187	126	1	130	1.59822	128	0.26604	129	0.0740439	128	0.0884533
141	0.665834	116	1.56798	115	0.0613922	122	0.12555	119	0.125397	124	12.1456	126	1.34169	124	0.620668	127	0.295438	131	0.121221	129	0.342765	130	0.0732843	129	0.0850083
143	1.39487	117	0.235748	116	0.222109	123	1.00742	120	20.9999	125	0.0649304	127	1.78741	125	0.351656	128	0.250159	132	0.713705	130	0.358855	131	0.217231	130	0.0637262
144	2.08018	118	0.544359	117	0.466412	124	0.296367	121	0.641833	126	4.28869	128	0.131852	126	0.2	130	0.358531	133	2.63744	131	0.274435	132	0.141408	131	0.0888014
147	0.139622	119	0.266693	118	0.333621	125	1.1531	122	0.293688	127	0.663519	129	0.0173416	127	0.0817293	132	0.153926	134	0.141761	132	0.478881	133	8.33056	132	0.132182
148	2.14425	120	5.2469	119	0.0647024	126	0.204935	123	0.180279	128	0.275676	130	0.474061	128	0.197211	133	0.754372	135	0.370391	133	0.412464	134	0.17407	133	0.336822
149	0.623304	121	0.751727	120	0.905936	127	0.83653	124	3.12788	129	1.31711	131	0.245623	129	0.524111	134	0.556605	136	0.145908	134	2.28012	135	0.0767339	134	0.431364
150	0.881756	122	0.650632	121	0.502038	128	0.184786	125	1.36284	130	1.18842	132	0.0579814	130	0.287843	135	0.107634	137	1.03588	135	0.262811	136	0.723657	135	0.0542339
151	0.429383	123	0.245239	122	1.07344	129	0.484771	126	0.151515	131	0.255584	133	1.23786	131	0.401564	136	0.530707	138	0.839667	136	0.352888	137	0.61717	136	0.220237
153	4.45011	124	1.07363	123	0.191576	130	0.163776	127	0.210547	132	0.0820936	134	0.0237016	132	0.156272	137	0.256437	140	0.133719	137	0.410512	138	0.236345	137	1.49285
154	9.33481	125	1.48854	124	1.74599	131	0.227194	128	0.311568	133	1.9205	135	0.140428	133	0.0543146	138	1.77854	141	0.507874	138	2.82044	140	0.411198	138	0.0482625
155	1.44696	126	0.343864	125	0.339989	132	0.0462077	129	0.178147	134	1.15607	136	0.0682423	134	0.269206	140	0.466492	142	0.281287	140	0.390229	141	1.05078	140	0.127246
156	0.21892	127	1.15057	127	0.445587	133	0.1522	130	0.371226	135	0.0526411	137	0.893946	135	0.147812	141	0.347721	143	0.769135	141	0.788782	142	0.253313	141	2.49598
157	0.339802	128	0.0932449	128	0.140739	134	0.470191	131	0.67747	136	0.444216	138	0.152863	136	0.108886	142	1.16014	147	0.391732	142	0.455708	143	0.26908	142	1.13542
159	1.95185	129	0.227607	129	1.11833	135	0.715549	132	0.352654	138	0.107869	139	0.22893	137	1.13135	143	0.322064	148	0.270663	143	0.805164	147	0.628427	143	0.618449
160	4.146	130	0.54283	130	0.492167	136	0.345732	133	0.116002	139	0.125202	140	0.424931	138	0.0769845	147	0.336273	149	0.333409	147	0.958451	148	0.593016	147	0.126292
161	1.14242	131	0.899289	131	1.07519	138	0.065053	134	0.348334	140	0.0706821	141	1.34071	139	0.478565	148	0.421722	150	1.04078	148	1.15973	149	0.179186	148	0.305107
		132	3.73049	132	0.0811297	139	2.34048	135	0.250354	141	0.380893	142	0.157689	140	0.456468	149	0.315414	151	0.627247	149	0.79626	150	0.588043	149	1.01937
		133	0.219509	133	0.454545	140	0.555592	136	0.517072	142	0.186218	143	0.0337272	141	0.352344	150	0.163757	152	0.999751	150	0.0968858	151	0.194439	150	0.166098
		134	0.872176	134	0.18227	141	0.44521	137	0.248944	143	1.27974	147	0.286221	142	0.241641	151	0.362812	153	0.222965	151	0.275017	152	0.247916	151	0.705653
		135	1.84928	135	0.860206	142	0.500206	139	0.111151	146	0.305069	148	0.324814	143	0.479954	152	0.133536	154	1.42345	152	0.419322	153	0.196343	152	0.137164
		136	0.833499	136	0.846592	143	0.367848	140	2.70797	147	1.14932	149	0.581628	147	0.462558	153	0.709564	155	0.431669	153	0.874667	154	0.411938	153	0.279783
		138	0.185206	138	0.0894866	144	0.819398	141	0.306915	149	0.774938	150	0.314458	148	1.25411	154	0.226575	156	0.30502	154	0.21237	155	0.250483	154	0.221303
		139	0.362872	139	0.191551	146	1.13647	142	0.20553	150	0.727765	151	0.0534299	149	4.26725	155	1.47615	157	0.350936	155	0.598441	156	0.510835	155	0.296346
		140	0.14563	140	1.30724	147	1.71876	143	0.45468	151	6.70544	152	0.421826	150	0.491134	156	1.08324	158	0.46623	156	1.43899	157	0.213103	156	0.491809
		141	0.477078	141	0.256631	149	0.179091	146	0.349155	153	1.15408	153	1.07548	151	0.350719	157	0.45871	160	0.491849	157	0.429225	158	0.135241	157	0.121482
		143	1.60281	142	1.04139	150	0.851888	147	0.170755	154	1.31906	154	8.90157	152	2.53318	158	0.331246	161	0.281457	158	0.251401	160	0.850826	158	0.30276
		144	1.86108	143	1.73589	151	0.422062	148	1.72416	155	0.570323	155	1.36093	153	0.514169	160	1.13393			160	0.295002	161	0.131226	160	0.369787
		145	0.748455	144	0.440404	153	1.84208	149	0.23454	156	0.726946	156	0.479842	154	0.157393	161	0.146769			161	1.02752			161	0.73974
		146	0.513686	146	0.442589	154	0.291669	150	0.569449	157	0.747397	157	0.163385	155	0.365751
		147	1.72012	147	0.847218	155	0.187304	151	0.298354	158	0.320052	158	0.272265	156	0.312735
		148	0.484697	148	0.724032	156	1.08604	152	1.00109	160	0.714031	160	0.546703	157	0.448278
		149	0.34367	149	1.72142	157	0.299569	153	0.88	161	0.258781	161	0.602499	160	0.814403
		150	0.393167	150	0.756385	158	0.27145	154	1.45816					161	0.626475
		153	1.04366	151	0.540013	160	0.801692	155	0.371316
		154	0.0664181	153	1.0798	161	0.676069	156	0.299106
		155	0.217927	154	0.633634			157	0.56195
		156	0.724593	155	0.711342			158	0.405394
		157	0.545487	156	0.678019			160	0.38145
		158	0.326455	157	0.678655			161	0.454061
		160	0.146348	158	0.904342
		161	0.659155	160	0.371226
				161	0.395055

## Sheet: Inf without Cortison Medication
Kod	Kväll/Morgon kvot mån 0	Kod	Kväll/Morgon kvot mån 1	Kod	Kväll/Morgon kvot mån 2	Kod	Kväll/Morgon kvot mån 3	Kod	Kväll/Morgon kvot mån 4	Kod	Kväll/Morgon kvot mån 5	Kod	Kväll/Morgon kvot mån 6	Kod	Kväll/Morgon kvot mån 7	Kod	Kväll/Morgon kvot mån 8	Kod	Kväll/Morgon kvot mån 9	Kod	Kväll/Morgon kvot mån 10	Kod	Kväll/Morgon kvot mån 11	Kod	Kväll/Morgon kvot mån 12
1	0.575171	1	0.538811	1	0.146683	1	2.83009	1	0.756761	1	0.797778	1	0.0329449	1	4.00599	1	0.283801	1	0.578287	1	0.216644	1	0.248556	1	0.197267
3	0.920129	3	0.581204	3	0.1167	3	0.906142	3	0.218712	3	0.220137	3	0.0396859	3	0.361004	3	2.30172	3	0.162018	3	0.161286	3	0.233271	3	0.148387
5	0.395667	4	0.263445	4	0.149306	4	0.293425	4	0.0713148	4	0.166109	4	0.396435	4	3.27032	4	0.0787295	4	0.1507	4	0.0899265	4	0.0775583	4	0.0589396
6	0.229981	5	0.429609	5	0.377453	5	0.251296	5	0.141578	5	1.18587	5	0.485291	5	0.0348431	5	0.236745	5	0.359607	5	0.467271	5	0.125485	5	0.0854815
8	0.349042	6	0.17294	6	1.68496	6	0.277587	6	0.0828089	6	0.56085	6	0.188637	6	0.111549	6	0.212215	6	0.283994	6	0.0870302	6	0.9322	6	0.236847
10	0.698923	8	2.9466	8	1.75508	8	0.268109	8	0.436084	8	0.578292	8	0.986287	8	1.65158	8	0.574578	8	0.823007	8	0.256992	8	0.292952	10	0.158388
11	3.9388	10	0.274854	10	2.9068	10	0.524966	10	0.0581151	10	0.0965728	10	0.379951	10	2.75115	10	0.199577	10	0.0983084	10	0.105509	10	0.409054	11	0.481327
12	0.512095	11	2.20146	11	0.379712	11	0.218934	11	0.325346	11	0.743765	11	0.218795	11	0.476631	11	0.326097	11	0.317358	11	0.418327	11	0.208352	12	0.306432
13	1.72663	12	0.676862	12	0.320139	12	0.472572	12	0.380251	12	2.33341	12	0.754092	12	0.12295	12	0.891297	12	0.307961	12	0.314946	12	0.0386754	13	0.0738772
14	2.02113	13	0.361847	13	0.505812	13	0.336796	13	1.50124	13	3.72399	13	0.734845	13	0.712219	13	0.435248	13	0.463825	13	1.23836	13	0.591031	14	0.500795
17	0.306614	14	0.439137	14	0.264808	14	4.35013	14	1.07895	14	0.243563	14	0.137067	14	0.361983	14	1.64329	14	0.30458	14	0.24428	17	0.7083	17	0.687225
18	0.280943	16	0.847838	16	0.394853	16	0.255368	16	0.930863	17	1.1458	17	0.860945	17	0.346214	18	0.493856	17	3.48553	17	0.437679	19	0.0293768	18	0.0722913
19	1.5278	17	0.446289	17	0.571903	17	1.09988	17	0.580966	18	0.0787821	18	0.204844	18	0.101638	19	0.0583231	18	0.179716	18	0.264581	20	0.247526	19	0.488774
20	0.383525	18	0.286661	18	3.1206	18	2.69395	18	0.62327	19	0.134373	19	0.0590349	19	0.0555677	20	0.174899	19	0.059055	19	0.0838631	21	0.0971458	20	0.627451
22	2.42241	19	0.216654	19	0.0896589	19	3.45166	19	0.615099	20	0.832871	20	0.31855	20	0.200945	21	0.0769525	20	0.43921	20	0.474781	22	0.152765	21	0.0641531
23	0.348722	20	0.209148	20	1.74661	20	0.1445	20	0.378852	21	1.44482	21	0.642545	21	0.0712649	22	0.45115	21	0.0921174	21	0.0919647	23	0.304314	22	0.635157
24	1.02308	21	0.346565	21	2.31481	21	0.425702	21	0.109136	22	0.175544	23	0.261576	22	0.176339	23	0.0703417	22	0.0882876	22	0.0610475	24	0.115742	23	0.159521
26	0.722452	22	1.99712	22	0.184724	22	0.170574	22	0.345324	23	0.653742	24	0.0961384	23	0.11287	24	0.538684	23	0.386832	23	0.175513	25	0.590732	24	0.0946299
28	0.801086	23	0.486746	23	0.656714	23	0.465386	23	0.663782	24	0.0998568	25	0.0532603	24	0.0642345	25	0.160123	24	0.303909	24	0.242401	26	0.136248	25	0.140426
29	0.588163	24	0.642851	24	0.455613	24	0.39058	24	0.224111	25	0.169011	26	0.73004	25	0.098113	26	0.20433	25	0.684548	25	0.107219	28	0.421277	26	0.106087
30	0.32396	25	3.14398	25	0.470629	25	0.332556	25	0.287223	26	0.810892	27	0.132354	26	0.34506	28	0.21569	26	0.164155	26	0.167868	29	0.382543	28	0.46118
31	0.56563	26	0.309264	26	1.05688	26	0.352836	26	0.181146	28	0.221101	28	0.474272	27	0.34358	29	0.0902462	29	0.0550496	28	0.797981	30	0.209965	29	0.0983268
32	2.00426	27	0.102521	27	2.01958	27	0.851565	27	0.205538	29	1.26261	29	0.255529	28	0.164927	30	0.0941766	30	0.192981	29	0.138381	31	0.136173	30	0.349462
33	0.18901	28	0.207616	28	0.512479	28	0.436759	28	0.227685	30	0.195102	30	0.288679	30	0.104146	31	0.243959	31	0.200065	30	1.65677	32	0.470386	31	0.103624
34	1.15005	29	0.52325	29	0.578712	29	0.309467	29	0.229982	31	0.285783	31	0.184946	31	0.396089	32	0.532457	33	1.16382	31	0.173639	33	2.74451	32	0.129753
35	0.835092	30	0.266061	30	0.326524	31	0.313079	30	0.140779	32	0.637414	33	2.20146	32	0.284002	33	0.134399	34	0.255997	32	0.681589	34	0.175606	33	1.85352
36	1.21782	31	0.278972	31	0.356392	32	0.967784	31	0.218336	33	2.01212	34	0.176836	33	0.446676	34	0.583493	35	0.289146	33	0.305056	35	0.235592	34	0.353932
38	3.45063	32	2.01068	32	0.650742	34	1.92986	32	0.148707	34	0.329352	35	0.105494	34	0.377513	35	0.890754	36	0.866269	34	0.262122	36	0.802124	35	0.0768479
39	0.217776	33	0.670338	33	0.258079	35	0.101374	33	0.720114	35	0.049164	36	0.386805	35	0.256881	36	1.7144	38	0.284885	35	0.221635	38	0.244905	38	0.298823
42	0.595872	34	0.455012	34	0.418589	36	0.402648	34	0.242434	36	0.9687	38	0.349414	38	0.462898	38	0.15416	39	0.396063	38	0.936669	39	1.06955	39	0.72053
45	0.884	35	0.71328	35	0.430496	38	0.483542	35	1.91708	38	0.212668	39	0.292627	39	0.413543	39	0.107368	41	0.265862	39	0.507645	41	0.112463	41	0.195871
48	0.557261	36	0.597597	36	0.829712	39	0.575398	36	1.72003	39	0.527514	41	0.189756	41	0.282493	42	0.129126	42	0.253205	42	0.175887	42	0.29095	42	0.162574
51	0.378009	38	0.574307	38	0.270282	41	0.313788	38	0.301175	41	0.28427	42	0.177142	42	0.344781	45	0.105818	45	0.109813	45	0.692975	45	0.10666	47	0.410709
57	0.687267	39	0.7601	39	0.135856	45	0.729189	39	0.592912	42	1.17365	45	0.214124	45	0.290815	47	0.415819	47	0.131918	48	0.104499	47	0.312433	48	0.306126
59	4.03755	41	0.823742	42	0.249941	47	0.297802	41	0.576746	45	0.542127	47	0.318667	47	0.49928	48	0.182974	48	0.696492	51	0.18722	48	0.142823	51	0.242564
63	1.0979	42	0.298241	45	1.74512	48	0.343283	42	0.212779	47	0.238436	48	0.0506712	48	1.19735	51	0.334572	51	0.304836	57	0.153703	51	0.0980288	57	0.33459
66	1.85047	45	1.87936	47	0.204507	51	0.239165	45	0.155345	48	0.0962095	51	0.401181	51	0.619095	57	0.113176	57	0.198687	59	0.062851	57	0.259223	59	0.123359
69	3.06706	47	0.971366	48	0.570261	54	0.874407	47	3.96675	51	0.158964	57	0.0731164	57	0.677929	59	0.157818	59	0.0741465	62	0.0868429	59	0.0582985	64	2.16437
71	0.397707	51	0.22492	51	0.435332	57	0.0785577	48	0.081199	57	0.614581	59	0.197972	59	0.0561573	62	0.218918	64	0.234602	66	0.0312313	64	0.31557	66	0.087231
73	1.04826	54	0.390237	54	1.12584	59	0.0452544	51	0.490883	59	0.0179478	64	1.06559	62	3.69857	64	1	66	0.528378	67	0.446731	66	0.167935	67	0.435626
76	0.341631	57	0.225467	57	0.616436	62	0.30137	54	1.74101	62	0.205719	66	0.838055	64	1.02449	66	0.190906	67	0.348174	68	0.0898391	67	1.25073	68	0.0515914
78	0.417746	58	4.95236	58	0.316421	64	0.643908	57	0.394079	64	0.574305	67	0.399359	66	0.169016	67	0.310741	68	0.0418331	69	0.142195	68	0.061507	69	0.373319
82	1.33735	59	0.1875	59	0.696802	66	0.160291	59	0.26193	66	0.835734	68	0.150471	67	0.626719	68	1.05958	69	0.873714	70	0.259565	69	0.212438	70	0.113587
84	0.535228	60	1.62398	60	1.06621	67	0.427166	62	0.16847	67	0.618738	69	0.123542	68	0.062368	69	0.280167	70	0.0853953	71	0.207936	71	0.599934	71	0.492597
87	0.852985	63	1.03226	62	0.380379	68	0.150177	64	1	68	0.306067	71	0.137201	69	0.369038	70	0.310078	71	0.0986223	73	0.493211	73	0.233739	73	0.0426339
91	0.592863	64	0.253293	63	0.309763	69	0.220639	66	0.0865143	69	0.258355	73	0.0986068	70	0.167521	71	0.903594	73	0.0709875	74	0.311475	74	0.00164698	76	1.01311
92	0.734604	66	1.54089	64	0.0519152	71	0.386711	67	0.406106	71	0.272041	74	0.275651	71	0.245545	73	0.077221	74	0.913867	76	0.209784	76	0.509477	78	0.398881
94	1.07583	67	0.60609	66	0.0842561	73	0.127695	68	0.0390569	73	0.870767	76	0.645952	73	0.0796858	74	0.337478	76	0.396542	77	0.0586986	78	0.543127	82	0.316542
95	0.485052	68	0.1671	67	0.691815	74	0.35702	69	0.269391	74	3.25645	77	0.236779	74	0.920489	76	0.375224	77	0.251605	78	0.107897	82	0.113173	83	0.112181
101	0.378969	69	0.761659	68	0.144468	76	0.113626	70	0.0666285	76	0.378455	78	0.194502	76	0.159038	78	0.0929399	78	0.0571528	82	2.13286	83	0.399617	84	0.327075
103	0.281889	70	2.13022	69	0.27958	77	0.483921	71	0.431979	77	0.241967	82	1.40486	77	0.17891	82	1.07263	82	0.427231	83	0.102901	84	0.103112	85	0.353307
105	0.273483	71	0.119323	70	0.325169	78	0.60214	73	0.0831519	78	0.651748	83	0.895174	78	0.0482547	83	0.0901317	83	0.133525	84	0.189692	85	0.204358	87	0.323903
106	1.47787	73	0.921307	71	0.0725064	82	0.971943	74	1.12683	82	2.13956	84	0.0858224	82	1.08699	84	0.0678715	84	0.101257	87	0.202851	87	0.149916	88	0.530653
107	2.64657	74	1.23795	73	0.465596	83	0.337426	75	0.84885	84	0.0566883	87	0.289606	83	0.394911	85	1.28265	87	4.56414	88	0.797697	88	0.196494	91	0.59899
108	0.634118	76	0.250728	74	0.249849	85	11.3528	76	0.372989	85	0.396384	88	0.687587	84	0.0552623	87	0.107054	91	0.149783	91	0.299254	91	0.438235	92	0.24053
109	0.498393	77	0.167544	76	0.390588	87	1.59515	77	0.260782	87	0.35215	91	0.256216	85	0.545934	91	0.204998	92	0.129771	92	0.786774	92	0.761508	101	0.0408086
111	0.743929	78	0.33697	77	0.125468	91	0.315715	78	0.849678	88	0.729118	92	0.815101	87	0.225888	92	0.336887	101	0.108965	101	1.33338	101	0.0318657	103	0.264508
112	0.432509	82	0.462182	78	2.2296	92	0.716431	82	0.295689	91	0.391676	94	0.822058	88	0.731519	94	1.10401	103	0.305845	103	0.954378	103	0.0687244	104	0.361396
113	0.749408	84	0.74988	82	0.606372	94	0.797248	83	0.149225	92	0.310768	101	0.0885543	91	0.0694185	101	0.321114	104	0.493579	104	1.19672	104	0.411086	105	0.310375
116	0.177625	85	0.474941	83	1.14391	95	1.9938	84	0.141268	95	0.664099	103	0.299768	92	0.235259	103	0.23643	106	2.45615	105	0.303652	105	0.0501978	106	0.435466
118	3.47576	87	0.200929	84	0.478995	101	0.297108	87	0.252417	101	0.129819	104	0.217683	94	1.06349	104	0.160863	107	0.0558973	106	0.510455	106	0.622451	107	0.0572989
119	0.303685	88	0.614249	85	0.119174	103	0.415372	88	0.524046	103	0.44912	105	2.01709	101	0.241619	105	0.357044	108	0.102056	107	0.139651	107	0.088512	108	0.571727
121	1.45702	91	1.06361	87	1.0274	104	0.506849	91	0.224168	104	0.148154	106	2.53311	103	0.46934	106	0.308124	109	0.145099	108	1	108	0.249125	109	0.0955147
123	1.42081	92	0.267919	88	1.61482	105	3.68862	92	0.192706	105	0.211023	107	0.137656	104	0.0549859	107	0.519947	114	0.376906	109	0.469846	109	0.0935452	113	2.23459
125	2.06049	94	1.07523	91	1.15458	106	1.86774	94	1.45696	106	2.25812	108	0.400945	105	0.0696098	108	0.578039	117	0.0299231	114	0.188639	113	0.215225	114	0.0757015
126	0.337168	95	0.222415	92	0.332378	107	0.353001	95	0.104626	107	0.0601013	109	0.489269	106	0.190393	109	0.0601641	118	0.182429	117	1.09001	114	0.096943	117	0.105957
127	0.0950313	101	0.774919	94	0.650702	108	0.409146	101	0.711887	108	0.17634	113	0.364255	107	0.250541	112	0.183455	119	0.225675	118	0.109499	117	8.04957	118	0.44073
128	0.606834	102	1.72568	101	0.170408	109	0.37911	103	0.207015	109	0.414677	114	0.140916	109	0.60876	114	0.41429	120	0.0664269	119	0.115126	118	0.0855101	119	0.0881345
129	1.24396	104	0.190422	103	0.126681	111	0.451077	104	0.319973	112	0.0900118	116	0.495082	112	0.0591864	118	0.0474546	122	0.0571263	120	0.228399	119	0.149392	120	0.109346
130	0.499739	105	0.29936	104	0.0990671	112	2.34436	105	0.0949197	113	0.345199	117	1.25232	113	0.0363587	119	0.337798	123	0.0424265	122	0.0784083	120	0.00572397	121	0.047828
131	0.636528	106	0.564341	105	0.195108	113	0.206557	106	0.0264974	114	0.133629	118	0.104088	114	0.18119	120	0.181903	124	0.0672822	123	0.112437	122	0.127647	122	0.275382
132	0.873077	107	3.30753	106	2.77284	114	0.321318	107	0.150085	116	0.266133	119	0.188129	117	0.141726	121	1.89203	125	0.0534238	124	0.113684	123	3.76117	123	0.216098
133	0.310047	108	1.29818	107	0.344367	117	0.306114	108	0.253019	117	0.482066	120	0.0566576	118	0.106618	122	0.0585319	127	0.328249	125	0.198814	124	0.416132	124	0.23784
134	0.503985	109	0.918841	108	0.449201	118	22.5069	109	0.211055	118	0.237086	121	0.236328	119	0.941799	123	0.165998	128	0.314991	127	0.212831	125	0.134087	125	0.0947208
135	0.109811	110	1.19283	109	0.959634	119	0.376139	111	0.265505	119	1.46472	122	0.268435	120	1.05791	124	0.547694	129	0.182927	128	0.26604	127	1.74296	126	0.383851
136	0.859435	111	0.393439	110	0.380085	120	1.29311	114	0.137646	120	0.0703573	123	0.165316	121	0.135444	125	0.39429	130	1.59822	129	0.342765	128	0.152805	127	1.14435
138	0.703789	112	1.85335	111	0.290629	121	1.05429	116	0.0604055	121	0.37683	124	9.57641	122	0.0984953	127	0.295438	131	0.121221	130	0.358855	129	0.0740439	128	0.0884533
139	2.79759	113	1.7568	112	0.642369	122	0.12555	117	0.217164	122	0.172077	125	0.0720314	123	0.0641187	128	0.250159	132	0.713705	131	0.274435	130	0.0732843	129	0.0850083
140	0.945716	114	0.703612	113	0.288068	123	1.00742	118	0.432982	123	0.156044	127	1.78741	124	0.620668	130	0.358531	133	2.63744	132	0.478881	131	0.217231	130	0.0637262
141	0.665834	116	1.56798	114	1.67674	124	0.296367	119	0.125397	124	12.1456	128	0.131852	125	0.351656	132	0.153926	134	0.141761	133	0.412464	132	0.141408	131	0.0888014
143	1.39487	117	0.235748	116	0.222109	125	1.1531	120	20.9999	125	0.0649304	129	0.0173416	127	0.0817293	133	0.754372	135	0.370391	134	2.28012	133	8.33056	132	0.132182
144	2.08018	118	0.544359	117	0.466412	126	0.204935	121	0.641833	127	0.663519	130	0.474061	128	0.197211	134	0.556605	136	0.145908	135	0.262811	134	0.17407	133	0.336822
147	0.139622	119	0.266693	118	0.333621	127	0.83653	122	0.293688	128	0.275676	131	0.245623	129	0.524111	135	0.107634	137	1.03588	136	0.352888	135	0.0767339	134	0.431364
148	2.14425	120	5.2469	119	0.0647024	128	0.184786	123	0.180279	129	1.31711	132	0.0579814	130	0.287843	136	0.530707	138	0.839667	137	0.410512	136	0.723657	135	0.0542339
149	0.623304	121	0.751727	120	0.905936	129	0.484771	124	3.12788	130	1.18842	133	1.23786	131	0.401564	137	0.256437	140	0.133719	138	2.82044	137	0.61717	136	0.220237
150	0.881756	122	0.650632	121	0.502038	130	0.163776	125	1.36284	131	0.255584	134	0.0237016	132	0.156272	138	1.77854	141	0.507874	140	0.390229	138	0.236345	137	1.49285
151	0.429383	123	0.245239	122	1.07344	131	0.227194	126	0.151515	132	0.0820936	135	0.140428	133	0.0543146	140	0.466492	142	0.281287	141	0.788782	140	0.411198	138	0.0482625
153	4.45011	124	1.07363	123	0.191576	132	0.0462077	127	0.210547	133	1.9205	136	0.0682423	134	0.269206	141	0.347721	143	0.769135	142	0.455708	141	1.05078	140	0.127246
154	9.33481	125	1.48854	124	1.74599	133	0.1522	128	0.311568	134	1.15607	137	0.893946	135	0.147812	142	1.16014	147	0.391732	143	0.805164	142	0.253313	142	1.13542
155	1.44696	126	0.343864	125	0.339989	134	0.470191	129	0.178147	135	0.0526411	138	0.152863	136	0.108886	143	0.322064	148	0.270663	147	0.958451	143	0.26908	143	0.618449
156	0.21892	127	1.15057	127	0.445587	135	0.715549	130	0.371226	136	0.444216	139	0.22893	137	1.13135	147	0.336273	149	0.333409	148	1.15973	147	0.628427	147	0.126292
157	0.339802	128	0.0932449	128	0.140739	136	0.345732	131	0.67747	138	0.107869	140	0.424931	138	0.0769845	148	0.421722	150	1.04078	149	0.79626	148	0.593016	148	0.305107
159	1.95185	129	0.227607	129	1.11833	138	0.065053	132	0.352654	139	0.125202	141	1.34071	139	0.478565	149	0.315414	151	0.627247	150	0.0968858	149	0.179186	149	1.01937
160	4.146	130	0.54283	130	0.492167	139	2.34048	133	0.116002	140	0.0706821	142	0.157689	140	0.456468	150	0.163757	152	0.999751	151	0.275017	150	0.588043	150	0.166098
161	1.14242	131	0.899289	131	1.07519	140	0.555592	134	0.348334	141	0.380893	143	0.0337272	141	0.352344	151	0.362812	153	0.222965	152	0.419322	151	0.194439	152	0.137164
		132	3.73049	132	0.0811297	141	0.44521	135	0.250354	142	0.186218	147	0.286221	142	0.241641	152	0.133536	154	1.42345	153	0.874667	152	0.247916	153	0.279783
		133	0.219509	133	0.454545	142	0.500206	136	0.517072	146	0.305069	148	0.324814	143	0.479954	153	0.709564	155	0.431669	154	0.21237	153	0.196343	154	0.221303
		134	0.872176	134	0.18227	143	0.367848	137	0.248944	147	1.14932	149	0.581628	147	0.462558	154	0.226575	156	0.30502	155	0.598441	154	0.411938	155	0.296346
		135	1.84928	135	0.860206	144	0.819398	139	0.111151	149	0.774938	150	0.314458	148	1.25411	155	1.47615	157	0.350936	156	1.43899	155	0.250483	156	0.491809
		136	0.833499	136	0.846592	146	1.13647	140	2.70797	150	0.727765	151	0.0534299	149	4.26725	156	1.08324	158	0.46623	157	0.429225	156	0.510835	157	0.121482
		138	0.185206	138	0.0894866	147	1.71876	141	0.306915	151	6.70544	152	0.421826	150	0.491134	157	0.45871	160	0.491849	158	0.251401	157	0.213103	158	0.30276
		139	0.362872	139	0.191551	149	0.179091	142	0.20553	153	1.15408	153	1.07548	151	0.350719	158	0.331246	161	0.281457	160	0.295002	158	0.135241	160	0.369787
		140	0.14563	140	1.30724	150	0.851888	143	0.45468	154	1.31906	154	8.90157	152	2.53318	160	1.13393			161	1.02752	160	0.850826	161	0.73974
		141	0.477078	141	0.256631	151	0.422062	146	0.349155	155	0.570323	155	1.36093	153	0.514169	161	0.146769					161	0.131226
		143	1.60281	142	1.04139	154	0.291669	147	0.170755	156	0.726946	156	0.479842	154	0.157393
		144	1.86108	143	1.73589	155	0.187304	148	1.72416	157	0.747397	157	0.163385	155	0.365751
		145	0.748455	144	0.440404	156	1.08604	149	0.23454	158	0.320052	158	0.272265	157	0.448278
		146	0.513686	146	0.442589	157	0.299569	150	0.569449	160	0.714031	160	0.546703	160	0.814403
		147	1.72012	147	0.847218	158	0.27145	151	0.298354	161	0.258781	161	0.602499	161	0.626475
		148	0.484697	148	0.724032	160	0.801692	152	1.00109
		149	0.34367	149	1.72142	161	0.676069	153	0.88
		150	0.393167	150	0.756385			154	1.45816
		153	1.04366	151	0.540013			155	0.371316
		154	0.0664181	153	1.0798			157	0.56195
		155	0.217927	154	0.633634			158	0.405394
		156	0.724593	155	0.711342			160	0.38145
		157	0.545487	156	0.678019			161	0.454061
		158	0.326455	157	0.678655
		160	0.146348	158	0.904342
		161	0.659155	160	0.371226
				161	0.395055

## Sheet: Inf without non-cortison Medica
Kod	Kväll/Morgon kvot mån 0	Kod	Kväll/Morgon kvot mån 1	Kod	Kväll/Morgon kvot mån 2	Kod	Kväll/Morgon kvot mån 3	Kod	Kväll/Morgon kvot mån 4	Kod	Kväll/Morgon kvot mån 5	Kod	Kväll/Morgon kvot mån 6	Kod	Kväll/Morgon kvot mån 7	Kod	Kväll/Morgon kvot mån 8	Kod	Kväll/Morgon kvot mån 9	Kod	Kväll/Morgon kvot mån 10	Kod	Kväll/Morgon kvot mån 11	Kod	Kväll/Morgon kvot mån 12
1	0.575171	1	0.538811	1	0.146683	1	2.83009	1	0.756761	1	0.797778	1	0.0329449	1	4.00599	1	0.283801	1	0.578287	1	0.216644	1	0.248556	1	0.197267
3	0.920129	3	0.581204	3	0.1167	4	0.293425	3	0.218712	3	0.220137	3	0.0396859	4	3.27032	3	2.30172	3	0.162018	3	0.161286	3	0.233271	3	0.148387
5	0.395667	4	0.263445	4	0.149306	5	0.251296	4	0.0713148	4	0.166109	4	0.396435	5	0.0348431	4	0.0787295	4	0.1507	4	0.0899265	4	0.0775583	4	0.0589396
6	0.229981	5	0.429609	5	0.377453	6	0.277587	5	0.141578	5	1.18587	5	0.485291	6	0.111549	5	0.236745	5	0.359607	5	0.467271	5	0.125485	5	0.0854815
8	0.349042	6	0.17294	6	1.68496	8	0.268109	6	0.0828089	6	0.56085	6	0.188637	8	1.65158	6	0.212215	6	0.283994	6	0.0870302	6	0.9322	6	0.236847
10	0.698923	10	0.274854	8	1.75508	10	0.524966	8	0.436084	8	0.578292	8	0.986287	10	2.75115	8	0.574578	8	0.823007	8	0.256992	8	0.292952	8	2.57276
11	3.9388	12	0.676862	10	2.9068	11	0.218934	10	0.0581151	10	0.0965728	10	0.379951	12	0.12295	10	0.199577	10	0.0983084	10	0.105509	10	0.409054	10	0.158388
12	0.512095	13	0.361847	11	0.379712	13	0.336796	12	0.380251	11	0.743765	11	0.218795	13	0.712219	11	0.326097	11	0.317358	11	0.418327	11	0.208352	11	0.481327
13	1.72663	14	0.439137	13	0.505812	15	0.628209	13	1.50124	12	2.33341	12	0.754092	14	0.361983	12	0.891297	12	0.307961	12	0.314946	12	0.0386754	12	0.306432
14	2.02113	16	0.847838	15	0.0493661	16	0.255368	15	0.323976	13	3.72399	13	0.734845	15	0.17277	13	0.435248	13	0.463825	13	1.23836	13	0.591031	13	0.0738772
15	0.36881	17	0.446289	16	0.394853	17	1.09988	16	0.930863	15	0.583972	14	0.137067	17	0.346214	14	1.64329	14	0.30458	14	0.24428	14	14.0072	14	0.500795
17	0.306614	18	0.286661	17	0.571903	18	2.69395	17	0.580966	17	1.1458	17	0.860945	18	0.101638	15	0.593142	15	0.139585	15	0.100443	15	0.173222	15	0.218915
18	0.280943	19	0.216654	18	3.1206	19	3.45166	18	0.62327	18	0.0787821	18	0.204844	19	0.0555677	17	0.257272	17	3.48553	17	0.437679	17	0.7083	17	0.687225
19	1.5278	20	0.209148	19	0.0896589	20	0.1445	19	0.615099	19	0.134373	19	0.0590349	20	0.200945	18	0.493856	19	0.059055	18	0.264581	19	0.0293768	18	0.0722913
20	0.383525	21	0.346565	20	1.74661	21	0.425702	20	0.378852	20	0.832871	20	0.31855	21	0.0712649	19	0.0583231	20	0.43921	19	0.0838631	20	0.247526	19	0.488774
22	2.42241	22	1.99712	21	2.31481	22	0.170574	21	0.109136	21	1.44482	21	0.642545	22	0.176339	20	0.174899	21	0.0921174	20	0.474781	21	0.0971458	20	0.627451
23	0.348722	24	0.642851	22	0.184724	23	0.465386	22	0.345324	22	0.175544	23	0.261576	23	0.11287	21	0.0769525	22	0.0882876	21	0.0919647	22	0.152765	21	0.0641531
24	1.02308	25	3.14398	23	0.656714	24	0.39058	23	0.663782	23	0.653742	24	0.0961384	24	0.0642345	22	0.45115	23	0.386832	22	0.0610475	23	0.304314	22	0.635157
26	0.722452	26	0.309264	24	0.455613	25	0.332556	24	0.224111	24	0.0998568	25	0.0532603	25	0.098113	24	0.538684	24	0.303909	23	0.175513	24	0.115742	23	0.159521
28	0.801086	27	0.102521	25	0.470629	26	0.352836	25	0.287223	25	0.169011	26	0.73004	26	0.34506	25	0.160123	25	0.684548	24	0.242401	25	0.590732	24	0.0946299
29	0.588163	28	0.207616	26	1.05688	27	0.851565	26	0.181146	26	0.810892	27	0.132354	27	0.34358	26	0.20433	26	0.164155	25	0.107219	26	0.136248	25	0.140426
30	0.32396	29	0.52325	27	2.01958	28	0.436759	27	0.205538	28	0.221101	28	0.474272	28	0.164927	28	0.21569	28	0.448344	26	0.167868	28	0.421277	26	0.106087
31	0.56563	30	0.266061	28	0.512479	29	0.309467	28	0.227685	29	1.26261	30	0.288679	30	0.104146	29	0.0902462	29	0.0550496	28	0.797981	30	0.209965	28	0.46118
32	2.00426	31	0.278972	29	0.578712	31	0.313079	29	0.229982	30	0.195102	31	0.184946	31	0.396089	30	0.0941766	30	0.192981	29	0.138381	31	0.136173	29	0.0983268
33	0.18901	32	2.01068	30	0.326524	32	0.967784	30	0.140779	31	0.285783	32	0.203036	32	0.284002	31	0.243959	31	0.200065	30	1.65677	32	0.470386	30	0.349462
34	1.15005	33	0.670338	31	0.356392	33	0.478993	31	0.218336	32	0.637414	33	2.20146	33	0.446676	33	0.134399	32	0.134969	31	0.173639	33	2.74451	31	0.103624
35	0.835092	34	0.455012	32	0.650742	34	1.92986	33	0.720114	33	2.01212	34	0.176836	34	0.377513	34	0.583493	33	1.16382	32	0.681589	34	0.175606	32	0.129753
36	1.21782	35	0.71328	33	0.258079	35	0.101374	34	0.242434	34	0.329352	35	0.105494	35	0.256881	38	0.15416	34	0.255997	33	0.305056	35	0.235592	33	1.85352
38	3.45063	36	0.597597	34	0.418589	36	0.402648	36	1.72003	35	0.049164	36	0.386805	36	1	39	0.107368	35	0.289146	34	0.262122	36	0.802124	34	0.353932
39	0.217776	38	0.574307	35	0.430496	38	0.483542	38	0.301175	36	0.9687	38	0.349414	38	0.462898	42	0.129126	38	0.284885	35	0.221635	38	0.244905	35	0.0768479
42	0.595872	39	0.7601	36	0.829712	39	0.575398	39	0.592912	38	0.212668	39	0.292627	39	0.413543	45	0.105818	39	0.396063	36	0.520291	39	1.06955	36	0.611873
45	0.884	41	0.823742	38	0.270282	41	0.313788	41	0.576746	39	0.527514	41	0.189756	41	0.282493	47	0.415819	41	0.265862	39	0.507645	41	0.112463	38	0.298823
48	0.557261	42	0.298241	39	0.135856	45	0.729189	42	0.212779	41	0.28427	42	0.177142	42	0.344781	48	0.182974	42	0.253205	42	0.175887	42	0.29095	39	0.72053
51	0.378009	45	1.87936	42	0.249941	47	0.297802	45	0.155345	42	1.17365	45	0.214124	45	0.290815	51	0.334572	45	0.109813	45	0.692975	45	0.10666	41	0.195871
55	0.728455	47	0.971366	45	1.74512	48	0.343283	47	3.96675	45	0.542127	47	0.318667	47	0.49928	55	0.179747	47	0.131918	48	0.104499	47	0.312433	42	0.162574
56	0.75981	51	0.22492	47	0.204507	51	0.239165	48	0.081199	47	0.238436	48	0.0506712	48	1.19735	56	0.345944	51	0.304836	51	0.18722	48	0.142823	47	0.410709
57	0.687267	54	0.390237	48	0.570261	54	0.874407	51	0.490883	48	0.0962095	51	0.401181	51	0.619095	57	0.113176	55	0.11008	55	0.239459	51	0.0980288	48	0.306126
59	4.03755	55	0.292035	51	0.435332	55	0.249034	54	1.74101	51	0.158964	55	0.175951	55	0.376795	59	0.157818	56	0.165967	56	0.122691	55	0.159268	51	0.242564
63	1.0979	56	3.10823	54	1.12584	56	4.08866	55	0.61246	55	0.107466	56	0.672604	56	0.0934479	62	0.218918	57	0.198687	57	0.153703	56	0.270893	55	0.181652
66	1.85047	57	0.225467	55	0.836352	57	0.0785577	56	0.440018	56	0.105157	57	0.0731164	57	0.677929	64	1	59	0.0741465	59	0.062851	57	0.259223	56	0.0237607
69	3.06706	58	4.95236	56	0.372013	59	0.0452544	57	0.394079	57	0.614581	59	0.197972	59	0.0561573	66	0.190906	64	0.234602	62	0.0868429	59	0.0582985	57	0.33459
71	0.397707	59	0.1875	57	0.616436	62	0.30137	59	0.26193	59	0.0179478	62	4.65148	62	3.69857	67	0.310741	66	0.528378	64	0.0559172	64	0.31557	59	0.123359
73	1.04826	60	1.62398	58	0.316421	64	0.643908	62	0.16847	62	0.205719	64	1.06559	64	1.02449	68	1.05958	67	0.348174	66	0.0312313	66	0.167935	66	0.087231
76	0.341631	63	1.03226	59	0.696802	66	0.160291	64	1	64	0.574305	66	0.838055	66	0.169016	69	0.280167	68	0.0418331	67	0.446731	67	1.25073	67	0.435626
78	0.417746	64	0.253293	60	1.06621	67	0.427166	66	0.0865143	66	0.835734	67	0.399359	67	0.626719	70	0.310078	69	0.873714	68	0.0898391	68	0.061507	68	0.0515914
82	1.33735	66	1.54089	62	0.380379	68	0.150177	67	0.406106	67	0.618738	68	0.150471	68	0.062368	71	0.903594	70	0.0853953	69	0.142195	69	0.212438	69	0.373319
84	0.535228	67	0.60609	64	0.0519152	69	0.220639	68	0.0390569	68	0.306067	69	0.123542	69	0.369038	73	0.077221	71	0.0986223	70	0.259565	71	0.599934	70	0.113587
87	0.852985	68	0.1671	66	0.0842561	71	0.386711	69	0.269391	69	0.258355	71	0.137201	70	0.167521	74	0.337478	73	0.0709875	71	0.207936	73	0.233739	71	0.492597
91	0.592863	69	0.761659	67	0.691815	73	0.127695	70	0.0666285	71	0.272041	73	0.0986068	71	0.245545	76	0.375224	74	0.913867	74	0.311475	74	0.00164698	73	0.0426339
92	0.734604	70	2.13022	68	0.144468	74	0.35702	71	0.431979	73	0.870767	74	0.275651	73	0.0796858	78	0.0929399	76	0.396542	76	0.209784	76	0.509477	76	1.01311
94	1.07583	71	0.119323	69	0.27958	76	0.113626	73	0.0831519	74	3.25645	76	0.645952	74	0.920489	82	1.07263	77	0.251605	77	0.0586986	78	0.543127	78	0.398881
95	0.485052	73	0.921307	70	0.325169	77	0.483921	74	1.12683	76	0.378455	77	0.236779	76	0.159038	83	0.0901317	78	0.0571528	78	0.107897	82	0.113173	82	0.316542
101	0.378969	74	1.23795	71	0.0725064	78	0.60214	75	0.84885	77	0.241967	78	0.194502	77	0.17891	84	0.0678715	82	0.427231	82	2.13286	83	0.399617	83	0.112181
103	0.281889	76	0.250728	73	0.465596	82	0.971943	76	0.372989	78	0.651748	82	1.40486	78	0.0482547	85	1.28265	83	0.133525	83	0.102901	84	0.103112	84	0.327075
105	0.273483	77	0.167544	74	0.249849	83	0.337426	77	0.260782	82	2.13956	83	0.895174	82	1.08699	87	0.107054	84	0.101257	84	0.189692	85	0.204358	87	0.323903
106	1.47787	78	0.33697	76	0.390588	85	11.3528	78	0.849678	84	0.0566883	84	0.0858224	83	0.394911	91	0.204998	87	4.56414	87	0.202851	87	0.149916	88	0.530653
107	2.64657	82	0.462182	77	0.125468	87	1.59515	82	0.295689	85	0.396384	87	0.289606	84	0.0552623	92	0.336887	91	0.149783	88	0.797697	88	0.196494	91	0.59899
108	0.634118	84	0.74988	78	2.2296	91	0.315715	83	0.149225	87	0.35215	88	0.687587	85	0.545934	94	1.10401	92	0.129771	91	0.299254	91	0.438235	92	0.24053
109	0.498393	85	0.474941	82	0.606372	92	0.716431	84	0.141268	88	0.729118	91	0.256216	87	0.225888	101	0.321114	101	0.108965	92	0.786774	92	0.761508	101	0.0408086
111	0.743929	87	0.200929	83	1.14391	94	0.797248	87	0.252417	91	0.391676	92	0.815101	91	0.0694185	103	0.23643	103	0.305845	101	1.33338	101	0.0318657	103	0.264508
112	0.432509	88	0.614249	84	0.478995	95	1.9938	88	0.524046	92	0.310768	94	0.822058	92	0.235259	104	0.160863	104	0.493579	103	0.954378	103	0.0687244	104	0.361396
113	0.749408	91	1.06361	85	0.119174	103	0.415372	91	0.224168	101	0.129819	101	0.0885543	94	1.06349	105	0.357044	106	2.45615	104	1.19672	104	0.411086	105	0.310375
115	0.842085	92	0.267919	87	1.0274	104	0.506849	92	0.192706	103	0.44912	103	0.299768	101	0.241619	106	0.308124	107	0.0558973	105	0.303652	105	0.0501978	106	0.435466
116	0.177625	94	1.07523	88	1.61482	105	3.68862	94	1.45696	104	0.148154	104	0.217683	103	0.46934	107	0.519947	108	0.102056	106	0.510455	106	0.622451	107	0.0572989
118	3.47576	95	0.222415	91	1.15458	106	1.86774	95	0.104626	105	0.211023	105	2.01709	104	0.0549859	108	0.578039	109	0.145099	107	0.139651	107	0.088512	108	0.571727
119	0.303685	101	0.774919	92	0.332378	107	0.353001	101	0.711887	106	2.25812	106	2.53311	105	0.0696098	109	0.0601641	113	0.147352	108	1	108	0.249125	109	0.0955147
121	1.45702	102	1.72568	94	0.650702	108	0.409146	103	0.207015	107	0.0601013	107	0.137656	106	0.190393	112	0.183455	114	0.376906	109	0.469846	109	0.0935452	113	2.23459
123	1.42081	105	0.29936	101	0.170408	109	0.37911	104	0.319973	108	0.17634	108	0.400945	107	0.250541	114	0.41429	115	0.257212	113	0.305977	113	0.215225	114	0.0757015
125	2.06049	107	3.30753	103	0.126681	111	0.451077	105	0.0949197	109	0.414677	109	0.489269	109	0.60876	115	0.170122	118	0.182429	115	0.155518	114	0.096943	115	0.0590828
126	0.337168	108	1.29818	104	0.0990671	112	2.34436	106	0.0264974	112	0.0900118	113	0.364255	112	0.0591864	117	0.311753	119	0.225675	118	0.109499	115	0.141653	118	0.44073
127	0.0950313	109	0.918841	105	0.195108	113	0.206557	107	0.150085	113	0.345199	114	0.140916	113	0.0363587	118	0.0474546	120	0.0664269	119	0.115126	118	0.0855101	119	0.0881345
128	0.606834	110	1.19283	107	0.344367	114	0.321318	108	0.253019	114	0.133629	115	0.26751	114	0.18119	119	0.337798	122	0.0571263	120	0.228399	119	0.149392	120	0.109346
129	1.24396	111	0.393439	108	0.449201	115	0.532978	109	0.211055	115	0.869466	116	0.495082	115	0.085771	120	0.181903	123	0.0424265	122	0.0784083	120	0.00572397	121	0.047828
130	0.499739	112	1.85335	109	0.959634	116	0.681378	111	0.265505	116	0.266133	117	1.25232	117	0.141726	121	1.89203	124	0.0672822	123	0.112437	122	0.127647	122	0.275382
131	0.636528	113	1.7568	110	0.380085	117	0.306114	114	0.137646	117	0.482066	118	0.104088	119	0.941799	122	0.0585319	125	0.0534238	124	0.113684	123	3.76117	123	0.216098
132	0.873077	114	0.703612	111	0.290629	118	22.5069	115	0.181224	118	0.237086	119	0.188129	120	1.05791	123	0.165998	127	0.328249	125	0.198814	124	0.416132	124	0.23784
133	0.310047	115	0.169185	112	0.642369	119	0.376139	116	0.0604055	119	1.46472	120	0.0566576	121	0.135444	124	0.547694	128	0.314991	126	0.68472	125	0.134087	125	0.0947208
134	0.503985	116	1.56798	113	0.288068	120	1.29311	117	0.217164	120	0.0703573	121	0.236328	122	0.0984953	125	0.39429	129	0.182927	127	0.212831	126	1	126	0.383851
135	0.109811	117	0.235748	114	1.67674	121	1.05429	118	0.432982	121	0.37683	122	0.268435	123	0.0641187	126	1	131	0.121221	128	0.26604	127	1.74296	127	1.14435
136	0.859435	118	0.544359	115	0.0613922	122	0.12555	119	0.125397	123	0.156044	124	9.57641	124	0.620668	127	0.295438	132	0.713705	129	0.342765	128	0.152805	128	0.0884533
138	0.703789	119	0.266693	116	0.222109	123	1.00742	121	0.641833	124	12.1456	125	0.0720314	125	0.351656	128	0.250159	133	2.63744	130	0.358855	130	0.0732843	129	0.0850083
139	2.79759	120	5.2469	117	0.466412	125	1.1531	122	0.293688	125	0.0649304	126	1.34169	126	0.2	130	0.358531	135	0.370391	131	0.274435	132	0.141408	130	0.0637262
140	0.945716	121	0.751727	118	0.333621	126	0.204935	123	0.180279	126	4.28869	127	1.78741	127	0.0817293	132	0.153926	136	0.145908	132	0.478881	133	8.33056	131	0.0888014
141	0.665834	122	0.650632	119	0.0647024	127	0.83653	124	3.12788	127	0.663519	128	0.131852	128	0.197211	133	0.754372	137	1.03588	133	0.412464	134	0.17407	132	0.132182
143	1.39487	123	0.245239	121	0.502038	128	0.184786	125	1.36284	128	0.275676	129	0.0173416	129	0.524111	134	0.556605	138	0.839667	134	2.28012	135	0.0767339	133	0.336822
144	2.08018	124	1.07363	122	1.07344	129	0.484771	127	0.210547	129	1.31711	130	0.474061	130	0.287843	135	0.107634	140	0.133719	135	0.262811	136	0.723657	134	0.431364
147	0.139622	125	1.48854	123	0.191576	130	0.163776	128	0.311568	130	1.18842	131	0.245623	131	0.401564	136	0.530707	141	0.507874	136	0.352888	138	0.236345	135	0.0542339
148	2.14425	126	0.343864	125	0.339989	131	0.227194	129	0.178147	131	0.255584	132	0.0579814	132	0.156272	137	0.256437	142	0.281287	137	0.410512	140	0.411198	136	0.220237
149	0.623304	127	1.15057	127	0.445587	132	0.0462077	130	0.371226	132	0.0820936	133	1.23786	133	0.0543146	138	1.77854	143	0.769135	138	2.82044	141	1.05078	137	1.49285
150	0.881756	128	0.0932449	128	0.140739	133	0.1522	131	0.67747	133	1.9205	134	0.0237016	134	0.269206	141	0.347721	147	0.391732	140	0.390229	142	0.253313	138	0.0482625
151	0.429383	129	0.227607	129	1.11833	134	0.470191	132	0.352654	134	1.15607	135	0.140428	135	0.147812	142	1.16014	148	0.270663	141	0.788782	148	0.593016	140	0.127246
153	4.45011	130	0.54283	130	0.492167	135	0.715549	133	0.116002	135	0.0526411	136	0.0682423	136	0.108886	143	0.322064	149	0.333409	142	0.455708	149	0.179186	141	2.49598
154	9.33481	132	3.73049	132	0.0811297	136	0.345732	134	0.348334	136	0.444216	137	0.893946	137	1.13135	147	0.336273	150	1.04078	143	0.805164	150	0.588043	142	1.13542
155	1.44696	133	0.219509	133	0.454545	138	0.065053	135	0.250354	138	0.107869	138	0.152863	138	0.0769845	148	0.421722	151	0.627247	147	0.958451	151	0.194439	143	0.618449
156	0.21892	134	0.872176	134	0.18227	139	2.34048	136	0.517072	139	0.125202	139	0.22893	139	0.478565	149	0.315414	152	0.999751	148	1.15973	152	0.247916	147	0.126292
157	0.339802	135	1.84928	136	0.846592	140	0.555592	137	0.248944	140	0.0706821	140	0.424931	140	0.456468	150	0.163757	153	0.222965	149	0.79626	154	0.411938	148	0.305107
159	1.95185	136	0.833499	138	0.0894866	141	0.44521	139	0.111151	141	0.380893	141	1.34071	141	0.352344	151	0.362812	154	1.42345	150	0.0968858	155	0.250483	149	1.01937
160	4.146	138	0.185206	140	1.30724	144	0.819398	140	2.70797	142	0.186218	142	0.157689	142	0.241641	152	0.133536	155	0.431669	151	0.275017	156	0.510835	150	0.166098
161	1.14242	139	0.362872	141	0.256631	147	1.71876	141	0.306915	143	1.27974	143	0.0337272	147	0.462558	154	0.226575	156	0.30502	152	0.419322	157	0.213103	151	0.705653
		140	0.14563	142	1.04139	149	0.179091	142	0.20553	146	0.305069	147	0.286221	148	1.25411	155	1.47615	157	0.350936	154	0.21237	158	0.135241	152	0.137164
		141	0.477078	144	0.440404	150	0.851888	146	0.349155	147	1.14932	148	0.324814	149	4.26725	156	1.08324	160	0.491849	155	0.598441	160	0.850826	153	0.279783
		143	1.60281	146	0.442589	151	0.422062	147	0.170755	149	0.774938	149	0.581628	150	0.491134	157	0.45871	161	0.281457	156	1.43899	161	0.131226	154	0.221303
		144	1.86108	147	0.847218	153	1.84208	148	1.72416	150	0.727765	150	0.314458	151	0.350719	158	0.331246			157	0.429225			155	0.296346
		145	0.748455	148	0.724032	154	0.291669	149	0.23454	151	6.70544	151	0.0534299	152	2.53318	160	1.13393			158	0.251401			156	0.491809
		146	0.513686	149	1.72142	155	0.187304	150	0.569449	153	1.15408	152	0.421826	153	0.514169	161	0.146769			160	0.295002			157	0.121482
		147	1.72012	150	0.756385	156	1.08604	151	0.298354	154	1.31906	153	1.07548	154	0.157393					161	1.02752			160	0.369787
		148	0.484697	151	0.540013	157	0.299569	153	0.88	155	0.570323	154	8.90157	155	0.365751
		149	0.34367	153	1.0798	158	0.27145	154	1.45816	156	0.726946	155	1.36093	156	0.312735
		150	0.393167	155	0.711342	160	0.801692	155	0.371316	157	0.747397	156	0.479842	157	0.448278
		153	1.04366	156	0.678019			156	0.299106	158	0.320052	157	0.163385	160	0.814403
		155	0.217927	157	0.678655			157	0.56195	160	0.714031	158	0.272265	161	0.626475
		156	0.724593	158	0.904342			158	0.405394	161	0.258781	160	0.546703
		157	0.545487	160	0.371226			160	0.38145			161	0.602499
		160	0.146348
		161	0.659155
